# Supplementary material for: Enabling a bioinspired N,N,N-copper coordination motif through spatial control in UiO-67: synthesis and reactivity
Source: Dalton Trans. 2024 Mar 12;53(19):8141–53. doi: 10.1039/d3dt03096b (PMC11091859; doi:10.1039/d3dt03096b)
Supplement: DT-053-D3DT03096B-s002 [file DT-053-D3DT03096B-s002.cif]

# Electronic Supplementary Material (ESI) for Dalton Transactions.
# This journal is © The Royal Society of Chemistry 2024

####################################################################### 
# 
# This file contains crystal structure data downloaded from the 
# Cambridge Structural Database (CSD) hosted by the Cambridge 
# Crystallographic Data Centre (CCDC).
# 
# Full information about CCDC data access policies and citation 
# guidelines are available at http://www.ccdc.cam.ac.uk/access/V1 
# 
# Audit and citation data items may have been added by the CCDC. 
# Please retain this information to preserve the provenance of 
# this file and to allow appropriate attribution of the data. 
# 
#######################################################################

data_mo_ig0215_0m_a
_database_code_depnum_ccdc_archive 'CCDC 2085805'
_audit_update_record             
;
2024-02-05 deposited with the CCDC.	2024-02-16 downloaded from the CCDC.
;
_audit_creation_date             2023-12-02
_audit_creation_method           
;
Olex2 1.5
(compiled 2023.08.24 svn.re1ec1418 for OlexSys, GUI svn.r6817)
;
_shelx_SHELXL_version_number     2019/1
loop_
_audit_author_email
isabelle.gerz@kjemi.uio.no
inga.schmidtke@smn.uio.no
david.wragg@smn.uio.no
_chemical_name_common            ?
_chemical_name_systematic        ?
_chemical_formula_moiety         'C19 H18 N4 O4'
_chemical_formula_sum            'C19 H18 N4 O4'
_chemical_formula_weight         366.37
_chemical_absolute_configuration .
_chemical_melting_point          ?
loop_
_atom_type_symbol
_atom_type_description
_atom_type_scat_dispersion_real
_atom_type_scat_dispersion_imag
_atom_type_scat_source
C C 0.0033 0.0016 'International Tables Vol C Tables 4.2.6.8 and 6.1.1.4'
H H 0.0000 0.0000 'International Tables Vol C Tables 4.2.6.8 and 6.1.1.4'
N N 0.0061 0.0033 'International Tables Vol C Tables 4.2.6.8 and 6.1.1.4'
O O 0.0106 0.0060 'International Tables Vol C Tables 4.2.6.8 and 6.1.1.4'

_shelx_space_group_comment       
;
The symmetry employed for this shelxl refinement is uniquely defined
by the following loop, which should always be used as a source of
symmetry information in preference to the above space-group names.
They are only intended as comments.
;
_space_group_crystal_system      monoclinic
_space_group_IT_number           9
_space_group_name_H-M_alt        'C 1 c 1'
_space_group_name_Hall           'C -2yc'
loop_
_space_group_symop_operation_xyz
'x, y, z'
'x, -y, z+1/2'
'x+1/2, y+1/2, z'
'x+1/2, -y+1/2, z+1/2'

_cell_length_a                   30.2632(14)
_cell_length_b                   17.8811(8)
_cell_length_c                   14.5204(7)
_cell_angle_alpha                90
_cell_angle_beta                 116.6440(10)
_cell_angle_gamma                90
_cell_volume                     7023.2(6)
_cell_formula_units_Z            16
_cell_measurement_reflns_used    9844
_cell_measurement_temperature    100.0
_cell_measurement_theta_max      28.26
_cell_measurement_theta_min      2.32
_shelx_estimated_absorpt_T_max   0.969
_shelx_estimated_absorpt_T_min   0.955
_exptl_absorpt_coefficient_mu    0.100
_exptl_absorpt_correction_T_max  0.7457
_exptl_absorpt_correction_T_min  0.7049
_exptl_absorpt_correction_type   multi-scan
_exptl_absorpt_process_details   
;
SADABS-2016/2 (Bruker,2016/2) was used for absorption correction.
wR2(int) was 0.0705 before and 0.0506 after correction.
The Ratio of minimum to maximum transmission is 0.9453.
The \l/2 correction factor is Not present.
;
_exptl_absorpt_special_details   ?
_exptl_crystal_colour            yellow
_exptl_crystal_colour_primary    yellow
_exptl_crystal_density_diffrn    1.386
_exptl_crystal_density_meas      ?
_exptl_crystal_density_method    ?
_exptl_crystal_description       block
_exptl_crystal_F_000             3072
_exptl_crystal_size_max          0.47
_exptl_crystal_size_mid          0.42
_exptl_crystal_size_min          0.32
_exptl_transmission_factor_max   ?
_exptl_transmission_factor_min   ?
_diffrn_reflns_av_R_equivalents  0.0390
_diffrn_reflns_av_unetI/netI     0.0417
_diffrn_reflns_Laue_measured_fraction_full 0.999
_diffrn_reflns_Laue_measured_fraction_max 0.996
_diffrn_reflns_limit_h_max       40
_diffrn_reflns_limit_h_min       -40
_diffrn_reflns_limit_k_max       23
_diffrn_reflns_limit_k_min       -23
_diffrn_reflns_limit_l_max       19
_diffrn_reflns_limit_l_min       -19
_diffrn_reflns_number            67828
_diffrn_reflns_point_group_measured_fraction_full 0.994
_diffrn_reflns_point_group_measured_fraction_max 0.981
_diffrn_reflns_theta_full        25.242
_diffrn_reflns_theta_max         28.377
_diffrn_reflns_theta_min         2.278
_diffrn_ambient_temperature      100.00
_diffrn_detector                 'Bruker Photon 100 area detector'
_diffrn_detector_area_resol_mean 10.42
_diffrn_detector_type            'CMOS area detector'
_diffrn_measured_fraction_theta_full 0.999
_diffrn_measured_fraction_theta_max 0.996
_diffrn_measurement_device       'three-circle diffractometer'
_diffrn_measurement_device_type  'Bruker D8 Venture'
_diffrn_measurement_method       '\w and \f shutterless scans'
_diffrn_radiation_monochromator  'mirror optics'
_diffrn_radiation_probe          x-ray
_diffrn_radiation_type           MoK\a
_diffrn_radiation_wavelength     0.71073
_diffrn_source                   'microfocus sealed X-ray tube'
_diffrn_source_type              'Incoatec I\ms'
_diffrn_special_details          ?
_reflns_Friedel_coverage         0.968
_reflns_Friedel_fraction_full    0.989
_reflns_Friedel_fraction_max     0.966
_reflns_number_gt                14379
_reflns_number_total             17263
_reflns_special_details          
;
 Reflections were merged by SHELXL according to the crystal
 class for the calculation of statistics and refinement.
 
 _reflns_Friedel_fraction is defined as the number of unique
 Friedel pairs measured divided by the number that would be
 possible theoretically, ignoring centric projections and
 systematic absences.
;
_reflns_threshold_expression     'I > 2\s(I)'
_computing_cell_refinement       'SAINT V8.40A (Bruker, 2019)'
_computing_data_collection       'Bruker Apex 3, Bruker 2019'
_computing_data_reduction        'SAINT V8.40A (Bruker, 2019)'
_computing_molecular_graphics    'Olex2 1.5 (Dolomanov et al., 2009)'
_computing_publication_material  'Olex2 1.5 (Dolomanov et al., 2009)'
_computing_structure_refinement  'XL  (Sheldrick, 2008)'
_computing_structure_solution    'SHELXT 2014/5 (Sheldrick, 2014)'
_refine_diff_density_max         0.336
_refine_diff_density_min         -0.281
_refine_diff_density_rms         0.047
_refine_ls_abs_structure_details 
;
 Flack x determined using 5902 quotients [(I+)-(I-)]/[(I+)+(I-)]
 (Parsons, Flack and Wagner, Acta Cryst. B69 (2013) 249-259).
;
_refine_ls_abs_structure_Flack   0.1(3)
_refine_ls_extinction_coef       .
_refine_ls_extinction_method     none
_refine_ls_goodness_of_fit_ref   1.010
_refine_ls_hydrogen_treatment    mixed
_refine_ls_matrix_type           full
_refine_ls_number_parameters     1009
_refine_ls_number_reflns         17263
_refine_ls_number_restraints     2
_refine_ls_R_factor_all          0.0610
_refine_ls_R_factor_gt           0.0447
_refine_ls_restrained_S_all      1.010
_refine_ls_shift/su_max          0.000
_refine_ls_shift/su_mean         0.000
_refine_ls_structure_factor_coef Fsqd
_refine_ls_weighting_details     
'w=1/[\s^2^(Fo^2^)+(0.0533P)^2^+2.7787P] where P=(Fo^2^+2Fc^2^)/3'
_refine_ls_weighting_scheme      calc
_refine_ls_wR_factor_gt          0.0971
_refine_ls_wR_factor_ref         0.1038
_refine_special_details          
'Hydrogen atoms bonded to nitrogens refined freely. Those bonded to carbon atoms are positioned and refined using a riding model.'
_olex2_refinement_description    
;
1. Fixed Uiso
 At 1.2 times of:
  All C(H) groups, All C(H,H) groups, All N(H) groups
 At 1.5 times of:
  All C(H,H,H) groups
2.a Secondary CH2 refined with riding coordinates:
 C73(H73A,H73B), C54(H54A,H54B), C35(H35A,H35B), C16(H16A,H16B)
2.b Aromatic/amide H refined with riding coordinates:
 N10(H10), C2(H2A), C11(H11), C19(H19), C62(H62), C59(H59), C66(H66), C37(H37),
  C65(H65), C61(H61), C21(H21), C28(H28), C40(H40), C18(H18), C5(H5), C27(H27),
 C56(H56), C38(H38), C75(H75), C68(H68), C47(H47), C43(H43), C23(H23), C42(H42),
  C4(H4A), C24(H24), C30(H30), C8(H8A), C76(H76), C46(H46), C9(H9), C57(H57),
 C49(H49)
2.c Idealised Me refined as rotating group:
 C34(H34A,H34B,H34C), C70(H70A,H70B,H70C), C51(H51A,H51B,H51C), C15(H15A,H15B,
 H15C), C32(H32A,H32B,H32C), C13(H13A,H13B,H13C), C72(H72A,H72B,H72C), C53(H53A,
 H53B,H53C)
;
_atom_sites_solution_hydrogens   mixed
_atom_sites_solution_primary     dual
_atom_sites_solution_secondary   ?
loop_
_atom_site_label
_atom_site_type_symbol
_atom_site_fract_x
_atom_site_fract_y
_atom_site_fract_z
_atom_site_U_iso_or_equiv
_atom_site_adp_type
_atom_site_occupancy
_atom_site_site_symmetry_order
_atom_site_calc_flag
_atom_site_refinement_flags_posn
_atom_site_refinement_flags_adp
_atom_site_refinement_flags_occupancy
_atom_site_disorder_assembly
_atom_site_disorder_group
O6 O 0.59097(8) 0.08902(12) 0.96029(15) 0.0218(4) Uani 1 1 d . . . . .
O16 O 0.45276(7) -0.19205(12) 0.22356(14) 0.0224(5) Uani 1 1 d . . . . .
O13 O 0.12224(8) 0.12524(13) 0.20401(15) 0.0219(4) Uani 1 1 d . . . . .
O8 O 0.87932(7) 0.36511(12) 0.78103(15) 0.0212(4) Uani 1 1 d . . . . .
O15 O 0.41603(7) -0.16144(11) 0.05624(14) 0.0193(4) Uani 1 1 d . . . . .
O12 O 0.44652(8) 0.30955(13) 0.20670(16) 0.0271(5) Uani 1 1 d . . . . .
O1 O 0.55392(7) 0.54216(12) 0.75661(15) 0.0245(5) Uani 1 1 d . . . . .
O2 O 0.59145(8) 0.57226(14) 0.92398(16) 0.0285(5) Uani 1 1 d . . . . .
O7 O 0.82965(8) 0.34578(14) 0.61365(16) 0.0312(5) Uani 1 1 d . . . . .
O5 O 0.55118(8) 0.05997(13) 0.79240(15) 0.0253(5) Uani 1 1 d . . . . .
O11 O 0.40460(8) 0.33427(13) 0.03768(16) 0.0258(5) Uani 1 1 d . . . . .
O4 O 0.86961(8) 0.88185(12) 0.75619(15) 0.0251(5) Uani 1 1 d . . . . .
O9 O 0.13350(9) 0.63603(13) 0.24057(17) 0.0320(6) Uani 1 1 d . . . . .
O14 O 0.16934(8) 0.10648(13) 0.37295(15) 0.0287(5) Uani 1 1 d . . . . .
N2 N 0.65181(9) 0.64972(14) 0.59416(17) 0.0171(5) Uani 1 1 d . . . . .
O3 O 0.84883(9) 0.81246(14) 0.61475(18) 0.0375(6) Uani 1 1 d . . . . .
N13 N 0.28022(8) 0.01454(13) 0.31757(17) 0.0190(5) Uani 1 1 d . . . . .
N12 N 0.48275(10) 0.51639(15) 0.49740(19) 0.0214(5) Uani 1 1 d . . . . .
O10 O 0.16316(10) 0.57285(16) 0.38912(18) 0.0453(7) Uani 1 1 d . . . . .
N16 N 0.48540(10) 0.01104(15) 0.53304(19) 0.0207(5) Uani 1 1 d . . . . .
N14 N 0.34697(8) -0.09938(14) 0.37775(17) 0.0156(5) Uani 1 1 d . . . . .
N15 N 0.48126(9) -0.11042(14) 0.55049(19) 0.0225(5) Uani 1 1 d . . . . .
N6 N 0.65627(9) 0.13769(14) 0.63139(17) 0.0175(5) Uani 1 1 d . . . . .
N9 N 0.25845(9) 0.45419(14) 0.30988(17) 0.0203(5) Uani 1 1 d . . . . .
N4 N 0.51516(9) 0.76607(14) 0.48223(19) 0.0209(5) Uani 1 1 d . . . . .
N1 N 0.74669(8) 0.69524(13) 0.67456(16) 0.0169(5) Uani 1 1 d . . . . .
N3 N 0.51625(9) 0.64739(14) 0.44323(19) 0.0212(5) Uani 1 1 d . . . . .
N10 N 0.34797(9) 0.39476(14) 0.37748(17) 0.0181(5) Uani 1 1 d . . . . .
H10 H 0.324474 0.410932 0.392399 0.022 Uiso 1 1 calc R U . . .
N7 N 0.52285(9) 0.14009(14) 0.4870(2) 0.0249(6) Uani 1 1 d . . . . .
N11 N 0.48285(9) 0.39410(14) 0.5070(2) 0.0256(6) Uani 1 1 d . . . . .
N8 N 0.52221(10) 0.26169(15) 0.47061(19) 0.0238(6) Uani 1 1 d . . . . .
C64 C 0.27010(10) -0.00654(15) 0.2209(2) 0.0142(5) Uani 1 1 d . . . . .
C60 C 0.38107(10) -0.11767(15) 0.1649(2) 0.0153(5) Uani 1 1 d . . . . .
N5 N 0.72497(9) 0.24523(15) 0.68216(18) 0.0255(6) Uani 1 1 d . . . . .
C71 C 0.16237(10) 0.10011(16) 0.2848(2) 0.0180(6) Uani 1 1 d . . . . .
C2 C 0.62332(10) 0.61096(15) 0.7169(2) 0.0155(6) Uani 1 1 d . . . . .
H2A H 0.593197 0.594211 0.662144 0.019 Uiso 1 1 calc R U . . .
C36 C 0.57007(10) 0.16333(16) 0.5098(2) 0.0152(6) Uani 1 1 d . . . . .
C11 C 0.78079(10) 0.73197(16) 0.6582(2) 0.0176(6) Uani 1 1 d . . . . .
H11 H 0.784798 0.719561 0.598739 0.021 Uiso 1 1 calc R U . . .
C12 C 0.59098(10) 0.57170(16) 0.8404(2) 0.0185(6) Uani 1 1 d . . . . .
C73 C 0.38885(10) -0.13118(16) 0.4649(2) 0.0159(6) Uani 1 1 d . . . . .
H73A H 0.396586 -0.180741 0.445424 0.019 Uiso 1 1 calc R U . . .
H73B H 0.380037 -0.138667 0.522239 0.019 Uiso 1 1 calc R U . . .
C45 C 0.25995(10) 0.46951(17) 0.2202(2) 0.0180(6) Uani 1 1 d . . . . .
C41 C 0.36850(11) 0.36570(16) 0.1496(2) 0.0192(6) Uani 1 1 d . . . . .
C19 C 0.48840(11) 0.70501(17) 0.4420(2) 0.0234(6) Uani 1 1 d . . . . .
H19 H 0.453467 0.702864 0.415583 0.028 Uiso 1 1 calc R U . . .
C62 C 0.31114(10) -0.03749(15) 0.11127(19) 0.0166(5) Uani 1 1 d . . . . .
H62 H 0.287199 -0.006535 0.059946 0.020 Uiso 1 1 calc R U . . .
C52 C 0.16267(12) 0.58535(18) 0.3066(2) 0.0238(7) Uani 1 1 d . . . . .
C59 C 0.38266(10) -0.12309(15) 0.2616(2) 0.0151(5) Uani 1 1 d . . . . .
H59 H 0.408307 -0.151339 0.313621 0.018 Uiso 1 1 calc R U . . .
C17 C 0.56404(10) 0.67423(16) 0.48883(19) 0.0155(6) Uani 1 1 d . . . . .
C66 C 0.18766(10) 0.04252(16) 0.1549(2) 0.0161(6) Uani 1 1 d . . . . .
H66 H 0.156229 0.052748 0.099169 0.019 Uiso 1 1 calc R U . . .
C54 C 0.39352(11) 0.36737(16) 0.4601(2) 0.0167(6) Uani 1 1 d . . . . .
H54A H 0.401224 0.317520 0.441330 0.020 Uiso 1 1 calc R U . . .
H54B H 0.389188 0.361673 0.523385 0.020 Uiso 1 1 calc R U . . .
C37 C 0.56986(12) 0.23862(18) 0.5002(2) 0.0256(7) Uani 1 1 d . . . . .
H37 H 0.597396 0.269505 0.511740 0.031 Uiso 1 1 calc R U . . .
C31 C 0.58807(11) 0.09131(16) 0.8746(2) 0.0179(6) Uani 1 1 d . . . . .
C67 C 0.19807(10) 0.06347(15) 0.2548(2) 0.0144(5) Uani 1 1 d . . . . .
C65 C 0.22365(10) 0.00673(16) 0.1380(2) 0.0155(6) Uani 1 1 d . . . . .
H65 H 0.217042 -0.008882 0.070511 0.019 Uiso 1 1 calc R U . . .
C58 C 0.34737(10) -0.08790(15) 0.28441(19) 0.0134(5) Uani 1 1 d . . . . .
C61 C 0.34526(10) -0.07412(15) 0.08853(19) 0.0166(5) Uani 1 1 d . . . . .
H61 H 0.344270 -0.069655 0.022439 0.020 Uiso 1 1 calc R U . . .
C21 C 0.62214(10) 0.12053(16) 0.7506(2) 0.0166(6) Uani 1 1 d . . . . .
H21 H 0.595993 0.091950 0.700255 0.020 Uiso 1 1 calc R U . . .
C3 C 0.63044(10) 0.60341(16) 0.8175(2) 0.0177(6) Uani 1 1 d . . . . .
C48 C 0.19459(11) 0.54586(17) 0.2698(2) 0.0196(6) Uani 1 1 d . . . . .
C63 C 0.31027(10) -0.04392(15) 0.20613(19) 0.0150(5) Uani 1 1 d . . . . .
C28 C 0.81420(10) 0.29294(15) 0.8393(2) 0.0162(6) Uani 1 1 d . . . . .
H28 H 0.844497 0.309827 0.893378 0.019 Uiso 1 1 calc R U . . .
C40 C 0.37571(11) 0.36684(16) 0.2501(2) 0.0171(6) Uani 1 1 d . . . . .
H40 H 0.405553 0.347104 0.302478 0.020 Uiso 1 1 calc R U . . .
C39 C 0.34014(10) 0.39643(15) 0.2776(2) 0.0157(6) Uani 1 1 d . . . . .
C18 C 0.56383(11) 0.74732(17) 0.5133(2) 0.0186(6) Uani 1 1 d . . . . .
H18 H 0.591730 0.779217 0.545396 0.022 Uiso 1 1 calc R U . . .
C5 C 0.71067(10) 0.65758(17) 0.8779(2) 0.0214(6) Uani 1 1 d . . . . .
H5 H 0.741069 0.672091 0.933797 0.026 Uiso 1 1 calc R U . . .
C27 C 0.77948(10) 0.25703(16) 0.8612(2) 0.0166(6) Uani 1 1 d . . . . .
H27 H 0.786269 0.247861 0.930699 0.020 Uiso 1 1 calc R U . . .
C74 C 0.43389(10) -0.08218(16) 0.50120(19) 0.0147(5) Uani 1 1 d . . . . .
C56 C 0.43539(12) 0.49543(16) 0.4749(2) 0.0207(6) Uani 1 1 d . . . . .
H56 H 0.407800 0.527472 0.458185 0.025 Uiso 1 1 calc R U . . .
C20 C 0.65752(10) 0.15298(16) 0.7246(2) 0.0157(6) Uani 1 1 d . . . . .
C34 C 0.91377(11) 0.40171(18) 0.7514(2) 0.0241(7) Uani 1 1 d . . . . .
H34A H 0.896884 0.442435 0.703227 0.036 Uiso 1 1 calc R U . . .
H34B H 0.926223 0.365378 0.718186 0.036 Uiso 1 1 calc R U . . .
H34C H 0.941474 0.422064 0.812857 0.036 Uiso 1 1 calc R U . . .
C44 C 0.29661(10) 0.42887(16) 0.1982(2) 0.0187(6) Uani 1 1 d . . . . .
C6 C 0.70395(10) 0.66904(15) 0.7773(2) 0.0169(6) Uani 1 1 d . . . . .
C10 C 0.81071(10) 0.78717(16) 0.7228(2) 0.0182(6) Uani 1 1 d . . . . .
C1 C 0.65969(10) 0.64288(15) 0.6938(2) 0.0150(5) Uani 1 1 d . . . . .
C38 C 0.49566(12) 0.20132(17) 0.4648(2) 0.0261(7) Uani 1 1 d . . . . .
H38 H 0.461374 0.202040 0.446913 0.031 Uiso 1 1 calc R U . . .
C7 C 0.74238(10) 0.71037(15) 0.7612(2) 0.0157(5) Uani 1 1 d . . . . .
C75 C 0.43612(12) -0.00687(17) 0.4900(2) 0.0196(6) Uani 1 1 d . . . . .
H75 H 0.409009 0.026546 0.458617 0.024 Uiso 1 1 calc R U . . .
C70 C 0.48962(11) -0.23229(19) 0.2063(2) 0.0248(7) Uani 1 1 d . . . . .
H70A H 0.473577 -0.271307 0.154481 0.037 Uiso 1 1 calc R U . . .
H70B H 0.513280 -0.255327 0.270895 0.037 Uiso 1 1 calc R U . . .
H70C H 0.507068 -0.197604 0.181661 0.037 Uiso 1 1 calc R U . . .
C69 C 0.41751(10) -0.15859(15) 0.1402(2) 0.0160(6) Uani 1 1 d . . . . .
C55 C 0.43589(10) 0.41958(16) 0.4812(2) 0.0157(5) Uani 1 1 d . . . . .
C68 C 0.24470(10) 0.04832(16) 0.3325(2) 0.0187(6) Uani 1 1 d . . . . .
H68 H 0.251860 0.062855 0.400683 0.022 Uiso 1 1 calc R U . . .
C29 C 0.80398(11) 0.30382(16) 0.7372(2) 0.0177(6) Uani 1 1 d . . . . .
C47 C 0.19510(12) 0.56048(18) 0.1765(2) 0.0253(7) Uani 1 1 d . . . . .
H47 H 0.173147 0.596296 0.130239 0.030 Uiso 1 1 calc R U . . .
C43 C 0.28992(11) 0.42410(18) 0.0972(2) 0.0262(7) Uani 1 1 d . . . . .
H43 H 0.260097 0.442835 0.043583 0.031 Uiso 1 1 calc R U . . .
C23 C 0.66111(10) 0.17326(17) 0.9210(2) 0.0213(6) Uani 1 1 d . . . . .
H23 H 0.662604 0.179944 0.987278 0.026 Uiso 1 1 calc R U . . .
C25 C 0.69541(10) 0.19770(16) 0.8001(2) 0.0169(6) Uani 1 1 d . . . . .
C42 C 0.32476(11) 0.39330(18) 0.0712(2) 0.0266(7) Uani 1 1 d . . . . .
H42 H 0.318968 0.391010 0.001337 0.032 Uiso 1 1 calc R U . . .
C35 C 0.61220(10) 0.10946(16) 0.5446(2) 0.0178(6) Uani 1 1 d . . . . .
H35A H 0.602202 0.061799 0.564542 0.021 Uiso 1 1 calc R U . . .
H35B H 0.619998 0.098968 0.486555 0.021 Uiso 1 1 calc R U . . .
C4 C 0.67446(11) 0.62575(17) 0.8988(2) 0.0227(6) Uani 1 1 d . . . . .
H4A H 0.679726 0.619321 0.967901 0.027 Uiso 1 1 calc R U . . .
C24 C 0.69541(11) 0.20724(17) 0.8960(2) 0.0220(6) Uani 1 1 d . . . . .
H24 H 0.719968 0.238325 0.945800 0.026 Uiso 1 1 calc R U . . .
C51 C 0.48695(12) 0.2815(2) 0.1896(3) 0.0301(7) Uani 1 1 d . . . . .
H51A H 0.475965 0.237553 0.144606 0.045 Uiso 1 1 calc R U . . .
H51B H 0.514430 0.267443 0.255774 0.045 Uiso 1 1 calc R U . . .
H51C H 0.497917 0.320400 0.156988 0.045 Uiso 1 1 calc R U . . .
C16 C 0.60692(10) 0.62438(16) 0.50785(19) 0.0159(6) Uani 1 1 d . . . . .
H16A H 0.599282 0.572963 0.521633 0.019 Uiso 1 1 calc R U . . .
H16B H 0.612128 0.622851 0.445265 0.019 Uiso 1 1 calc R U . . .
C30 C 0.75896(11) 0.27838(18) 0.6622(2) 0.0253(7) Uani 1 1 d . . . . .
H30 H 0.751977 0.285087 0.592067 0.030 Uiso 1 1 calc R U . . .
C8 C 0.77250(12) 0.76337(18) 0.8319(2) 0.0235(7) Uani 1 1 d . . . . .
H8A H 0.769467 0.772479 0.893307 0.028 Uiso 1 1 calc R U . . .
C76 C 0.51041(11) -0.05216(17) 0.5668(2) 0.0242(6) Uani 1 1 d . . . . .
H76 H 0.545480 -0.055081 0.599084 0.029 Uiso 1 1 calc R U . . .
C14 C 0.84442(11) 0.82729(17) 0.6909(2) 0.0203(6) Uani 1 1 d . . . . .
C46 C 0.22784(12) 0.52241(19) 0.1519(2) 0.0261(7) Uani 1 1 d . . . . .
H46 H 0.228655 0.532039 0.088341 0.031 Uiso 1 1 calc R U . . .
C26 C 0.73439(10) 0.23420(16) 0.7810(2) 0.0172(6) Uani 1 1 d . . . . .
C15 C 0.90114(12) 0.92586(19) 0.7256(2) 0.0303(8) Uani 1 1 d . . . . .
H15A H 0.881245 0.947419 0.657266 0.045 Uiso 1 1 calc R U . . .
H15B H 0.926865 0.893713 0.723366 0.045 Uiso 1 1 calc R U . . .
H15C H 0.916610 0.966159 0.775609 0.045 Uiso 1 1 calc R U . . .
C50 C 0.40735(11) 0.33520(16) 0.1229(2) 0.0194(6) Uani 1 1 d . . . . .
C9 C 0.80681(11) 0.80263(18) 0.8125(2) 0.0231(7) Uani 1 1 d . . . . .
H9 H 0.827254 0.839397 0.859523 0.028 Uiso 1 1 calc R U . . .
C57 C 0.50918(12) 0.45442(18) 0.5149(3) 0.0270(7) Uani 1 1 d . . . . .
H57 H 0.543303 0.453598 0.531300 0.032 Uiso 1 1 calc R U . . .
C49 C 0.22621(10) 0.49122(17) 0.3319(2) 0.0217(6) Uani 1 1 d . . . . .
H49 H 0.224865 0.479324 0.394373 0.026 Uiso 1 1 calc R U . . .
C32 C 0.51403(12) 0.0219(2) 0.8115(2) 0.0284(7) Uani 1 1 d . . . . .
H32A H 0.488074 0.003003 0.746259 0.043 Uiso 1 1 calc R U . . .
H32B H 0.499565 0.056873 0.842368 0.043 Uiso 1 1 calc R U . . .
H32C H 0.529222 -0.020012 0.858663 0.043 Uiso 1 1 calc R U . . .
C13 C 0.51275(11) 0.51308(19) 0.7706(2) 0.0272(7) Uani 1 1 d . . . . .
H13A H 0.487733 0.493114 0.705085 0.041 Uiso 1 1 calc R U . . .
H13B H 0.498239 0.553331 0.794057 0.041 Uiso 1 1 calc R U . . .
H13C H 0.524387 0.473107 0.822274 0.041 Uiso 1 1 calc R U . . .
C22 C 0.62449(10) 0.12923(16) 0.8474(2) 0.0180(6) Uani 1 1 d . . . . .
C33 C 0.83823(11) 0.33948(17) 0.7023(2) 0.0194(6) Uani 1 1 d . . . . .
C72 C 0.08710(11) 0.16321(19) 0.2299(2) 0.0252(7) Uani 1 1 d . . . . .
H72A H 0.059386 0.181424 0.166739 0.038 Uiso 1 1 calc R U . . .
H72B H 0.103321 0.205587 0.275353 0.038 Uiso 1 1 calc R U . . .
H72C H 0.074768 0.128345 0.265100 0.038 Uiso 1 1 calc R U . . .
C53 C 0.10358(14) 0.6796(2) 0.2750(3) 0.0389(9) Uani 1 1 d . . . . .
H53A H 0.084941 0.717080 0.222751 0.058 Uiso 1 1 calc R U . . .
H53B H 0.124979 0.704685 0.339865 0.058 Uiso 1 1 calc R U . . .
H53C H 0.080515 0.646511 0.285898 0.058 Uiso 1 1 calc R U . . .
H6 H 0.6757(12) 0.1648(17) 0.618(2) 0.021(8) Uiso 1 1 d . . . . .
H12 H 0.4934(17) 0.561(3) 0.488(3) 0.064(14) Uiso 1 1 d . . . . .
H8 H 0.5123(16) 0.311(3) 0.473(3) 0.055(13) Uiso 1 1 d . . . . .
H4 H 0.5056(13) 0.810(2) 0.502(3) 0.029(9) Uiso 1 1 d . . . . .
H16 H 0.4971(14) 0.053(2) 0.525(3) 0.033(10) Uiso 1 1 d . . . . .
H14 H 0.3296(12) -0.0658(18) 0.393(2) 0.022(8) Uiso 1 1 d . . . . .
H2 H 0.6791(12) 0.6551(18) 0.587(2) 0.025(8) Uiso 1 1 d . . . . .

loop_
_atom_site_aniso_label
_atom_site_aniso_U_11
_atom_site_aniso_U_22
_atom_site_aniso_U_33
_atom_site_aniso_U_23
_atom_site_aniso_U_13
_atom_site_aniso_U_12
O6 0.0227(11) 0.0260(11) 0.0213(10) 0.0037(8) 0.0141(9) -0.0019(9)
O16 0.0181(10) 0.0322(12) 0.0180(10) 0.0023(8) 0.0090(8) 0.0124(9)
O13 0.0161(10) 0.0324(12) 0.0182(10) 0.0014(8) 0.0087(8) 0.0088(9)
O8 0.0147(10) 0.0300(12) 0.0201(10) 0.0012(8) 0.0089(8) -0.0086(9)
O15 0.0179(10) 0.0248(11) 0.0174(9) -0.0012(8) 0.0098(8) 0.0025(8)
O12 0.0226(11) 0.0394(13) 0.0215(10) -0.0044(9) 0.0118(9) 0.0109(10)
O1 0.0182(11) 0.0361(12) 0.0198(10) 0.0014(9) 0.0091(9) -0.0112(9)
O2 0.0219(11) 0.0478(14) 0.0174(10) 0.0031(9) 0.0102(9) -0.0098(10)
O7 0.0260(12) 0.0504(15) 0.0185(10) -0.0005(10) 0.0111(9) -0.0166(11)
O5 0.0187(11) 0.0368(13) 0.0215(10) 0.0016(9) 0.0100(9) -0.0114(9)
O11 0.0276(12) 0.0315(12) 0.0230(11) -0.0050(9) 0.0156(9) 0.0028(9)
O4 0.0278(13) 0.0306(12) 0.0240(11) -0.0082(9) 0.0179(10) -0.0170(10)
O9 0.0349(14) 0.0403(14) 0.0288(12) 0.0083(10) 0.0213(11) 0.0196(11)
O14 0.0242(12) 0.0470(14) 0.0182(10) 0.0034(10) 0.0125(9) 0.0146(10)
N2 0.0117(12) 0.0273(13) 0.0139(11) -0.0012(9) 0.0072(9) -0.0020(10)
O3 0.0493(15) 0.0453(14) 0.0324(12) -0.0147(11) 0.0313(11) -0.0262(12)
N13 0.0158(11) 0.0249(12) 0.0150(11) -0.0020(9) 0.0058(9) 0.0038(10)
N12 0.0211(13) 0.0209(13) 0.0225(13) 0.0001(10) 0.0100(11) -0.0029(11)
O10 0.0515(16) 0.0676(18) 0.0301(12) 0.0164(12) 0.0299(12) 0.0357(14)
N16 0.0191(13) 0.0190(13) 0.0251(13) -0.0023(10) 0.0109(11) -0.0029(10)
N14 0.0117(12) 0.0224(12) 0.0135(11) 0.0025(9) 0.0063(9) 0.0036(10)
N15 0.0143(12) 0.0218(13) 0.0282(13) 0.0018(10) 0.0067(10) 0.0010(10)
N6 0.0131(12) 0.0239(13) 0.0177(11) -0.0028(9) 0.0089(10) -0.0056(10)
N9 0.0162(12) 0.0270(13) 0.0186(11) -0.0022(10) 0.0087(9) 0.0020(10)
N4 0.0200(13) 0.0193(13) 0.0238(13) 0.0020(10) 0.0103(11) 0.0038(10)
N1 0.0130(11) 0.0224(12) 0.0161(11) 0.0000(9) 0.0070(9) -0.0020(9)
N3 0.0147(12) 0.0216(13) 0.0256(13) 0.0000(10) 0.0074(10) -0.0023(10)
N10 0.0136(12) 0.0265(13) 0.0169(11) 0.0015(10) 0.0092(9) 0.0031(10)
N7 0.0158(13) 0.0230(13) 0.0365(15) 0.0018(11) 0.0121(11) 0.0001(10)
N11 0.0170(13) 0.0227(14) 0.0388(15) -0.0023(11) 0.0140(12) -0.0001(10)
N8 0.0271(15) 0.0205(13) 0.0214(13) -0.0006(10) 0.0089(11) 0.0057(11)
C64 0.0148(13) 0.0138(13) 0.0152(12) 0.0004(10) 0.0078(10) 0.0004(10)
C60 0.0117(13) 0.0184(14) 0.0163(12) -0.0018(10) 0.0068(10) 0.0001(10)
N5 0.0228(13) 0.0357(15) 0.0178(12) 0.0008(10) 0.0089(10) -0.0112(11)
C71 0.0160(14) 0.0217(15) 0.0180(13) 0.0034(11) 0.0091(11) 0.0038(11)
C2 0.0126(13) 0.0162(13) 0.0165(12) -0.0003(10) 0.0056(10) -0.0014(10)
C36 0.0152(14) 0.0199(14) 0.0117(12) -0.0029(10) 0.0072(10) -0.0036(11)
C11 0.0152(13) 0.0227(15) 0.0158(13) 0.0017(11) 0.0078(11) 0.0017(11)
C12 0.0154(14) 0.0227(15) 0.0166(13) 0.0044(11) 0.0065(11) -0.0014(11)
C73 0.0156(14) 0.0203(14) 0.0133(12) 0.0034(11) 0.0078(10) 0.0027(11)
C45 0.0133(13) 0.0256(15) 0.0146(12) -0.0061(11) 0.0059(11) -0.0012(11)
C41 0.0179(14) 0.0199(14) 0.0218(14) -0.0070(11) 0.0105(11) -0.0004(11)
C19 0.0158(14) 0.0266(16) 0.0268(15) 0.0066(12) 0.0087(12) 0.0032(12)
C62 0.0134(13) 0.0191(14) 0.0139(12) 0.0030(10) 0.0029(10) 0.0050(11)
C52 0.0203(15) 0.0314(17) 0.0208(14) -0.0015(13) 0.0103(12) 0.0057(13)
C59 0.0098(13) 0.0171(13) 0.0158(12) -0.0008(10) 0.0033(10) 0.0007(10)
C17 0.0155(14) 0.0215(14) 0.0116(12) 0.0004(10) 0.0081(10) -0.0018(11)
C66 0.0137(14) 0.0191(14) 0.0151(13) 0.0036(10) 0.0061(11) 0.0000(11)
C54 0.0167(14) 0.0188(14) 0.0164(12) 0.0032(11) 0.0090(11) 0.0007(11)
C37 0.0199(16) 0.0231(16) 0.0309(16) -0.0005(13) 0.0090(13) -0.0031(12)
C31 0.0172(14) 0.0174(14) 0.0207(14) 0.0041(11) 0.0098(12) 0.0010(11)
C67 0.0136(13) 0.0145(13) 0.0167(13) 0.0024(10) 0.0082(11) 0.0019(10)
C65 0.0149(14) 0.0195(14) 0.0127(12) -0.0010(10) 0.0065(11) 0.0012(11)
C58 0.0123(13) 0.0156(13) 0.0120(12) -0.0019(10) 0.0051(10) -0.0029(10)
C61 0.0158(13) 0.0221(14) 0.0121(12) -0.0014(10) 0.0065(10) 0.0014(11)
C21 0.0132(13) 0.0181(14) 0.0175(13) 0.0001(11) 0.0059(11) -0.0012(11)
C3 0.0165(14) 0.0192(14) 0.0182(13) 0.0026(11) 0.0086(11) -0.0023(11)
C48 0.0160(14) 0.0261(16) 0.0186(13) -0.0034(11) 0.0094(11) 0.0016(12)
C63 0.0118(13) 0.0185(13) 0.0137(12) -0.0028(10) 0.0047(10) 0.0000(10)
C28 0.0109(13) 0.0186(14) 0.0179(13) -0.0016(11) 0.0053(10) -0.0025(11)
C40 0.0155(14) 0.0162(14) 0.0204(13) -0.0018(11) 0.0088(11) -0.0001(11)
C39 0.0154(14) 0.0170(13) 0.0164(13) -0.0037(10) 0.0086(11) -0.0041(11)
C18 0.0164(15) 0.0209(15) 0.0178(13) 0.0007(11) 0.0070(11) -0.0020(11)
C5 0.0148(13) 0.0327(16) 0.0140(12) 0.0004(11) 0.0041(10) -0.0057(12)
C27 0.0167(14) 0.0188(14) 0.0145(12) 0.0002(10) 0.0073(11) -0.0022(11)
C74 0.0138(13) 0.0195(14) 0.0112(12) 0.0000(10) 0.0060(10) 0.0030(11)
C56 0.0182(15) 0.0207(15) 0.0217(14) 0.0009(11) 0.0078(12) 0.0023(12)
C20 0.0131(13) 0.0183(14) 0.0155(13) 0.0009(11) 0.0062(10) 0.0019(11)
C34 0.0170(14) 0.0319(17) 0.0260(15) 0.0024(13) 0.0119(12) -0.0084(13)
C44 0.0155(14) 0.0230(15) 0.0193(13) -0.0032(11) 0.0093(11) 0.0006(11)
C6 0.0152(13) 0.0207(14) 0.0163(13) 0.0011(11) 0.0084(11) 0.0003(11)
C10 0.0150(14) 0.0229(14) 0.0181(13) 0.0010(11) 0.0088(11) -0.0021(11)
C1 0.0127(13) 0.0173(13) 0.0158(13) 0.0003(10) 0.0073(11) 0.0010(10)
C38 0.0217(16) 0.0274(16) 0.0303(16) 0.0011(13) 0.0126(13) 0.0025(13)
C7 0.0129(13) 0.0191(14) 0.0147(12) 0.0034(11) 0.0058(10) 0.0003(11)
C75 0.0172(15) 0.0210(15) 0.0222(14) 0.0005(12) 0.0103(12) 0.0020(12)
C70 0.0210(16) 0.0329(17) 0.0230(15) 0.0034(13) 0.0121(13) 0.0138(13)
C69 0.0122(13) 0.0181(14) 0.0174(13) -0.0026(11) 0.0063(11) -0.0008(11)
C55 0.0158(14) 0.0207(14) 0.0110(12) 0.0005(10) 0.0065(10) 0.0030(11)
C68 0.0189(14) 0.0259(15) 0.0128(12) -0.0019(11) 0.0086(11) 0.0029(11)
C29 0.0144(14) 0.0193(14) 0.0191(13) 0.0003(11) 0.0074(11) -0.0039(11)
C47 0.0260(17) 0.0303(17) 0.0212(14) 0.0063(12) 0.0122(13) 0.0095(13)
C43 0.0190(15) 0.0388(18) 0.0175(14) -0.0045(13) 0.0053(12) 0.0070(13)
C23 0.0222(15) 0.0282(16) 0.0163(13) -0.0007(12) 0.0112(12) -0.0052(12)
C25 0.0155(14) 0.0199(14) 0.0156(12) 0.0021(11) 0.0073(10) -0.0019(11)
C42 0.0246(16) 0.0389(18) 0.0152(13) -0.0064(13) 0.0078(12) 0.0069(13)
C35 0.0154(14) 0.0216(14) 0.0184(13) -0.0041(11) 0.0092(11) -0.0017(11)
C4 0.0222(15) 0.0334(16) 0.0135(12) 0.0027(11) 0.0089(11) -0.0061(12)
C24 0.0193(15) 0.0287(16) 0.0172(13) -0.0028(12) 0.0075(11) -0.0090(12)
C51 0.0232(16) 0.0417(19) 0.0285(16) -0.0072(14) 0.0142(13) 0.0105(14)
C16 0.0133(13) 0.0226(14) 0.0114(12) -0.0030(10) 0.0052(10) -0.0030(11)
C30 0.0229(16) 0.0377(18) 0.0151(13) 0.0029(12) 0.0082(12) -0.0107(13)
C8 0.0241(16) 0.0333(18) 0.0177(14) -0.0057(12) 0.0135(12) -0.0093(13)
C76 0.0133(14) 0.0263(16) 0.0302(16) 0.0004(13) 0.0073(12) 0.0025(12)
C14 0.0187(15) 0.0252(15) 0.0186(14) -0.0012(12) 0.0098(12) -0.0047(12)
C46 0.0291(17) 0.0341(18) 0.0215(14) 0.0053(13) 0.0170(13) 0.0076(14)
C26 0.0172(14) 0.0194(14) 0.0165(13) -0.0003(11) 0.0089(11) -0.0031(11)
C15 0.0335(19) 0.0350(18) 0.0304(17) -0.0063(14) 0.0214(15) -0.0181(15)
C50 0.0175(14) 0.0209(15) 0.0203(14) -0.0062(11) 0.0090(11) 0.0001(11)
C9 0.0230(16) 0.0285(17) 0.0215(14) -0.0071(12) 0.0132(13) -0.0104(13)
C57 0.0187(15) 0.0293(17) 0.0357(17) -0.0055(14) 0.0147(13) -0.0034(13)
C49 0.0189(15) 0.0304(16) 0.0188(14) -0.0012(12) 0.0112(12) 0.0000(12)
C32 0.0192(16) 0.0397(19) 0.0274(16) 0.0055(14) 0.0113(13) -0.0118(13)
C13 0.0175(15) 0.0393(18) 0.0255(15) 0.0038(14) 0.0103(12) -0.0121(14)
C22 0.0155(14) 0.0214(14) 0.0182(13) 0.0024(11) 0.0086(11) -0.0014(11)
C33 0.0163(15) 0.0220(15) 0.0186(14) 0.0004(12) 0.0067(12) -0.0028(12)
C72 0.0177(15) 0.0383(18) 0.0214(14) 0.0024(13) 0.0105(12) 0.0114(13)
C53 0.045(2) 0.046(2) 0.0375(19) 0.0101(17) 0.0295(17) 0.0275(18)

_geom_special_details            
;
 All esds (except the esd in the dihedral angle between two l.s. planes)
 are estimated using the full covariance matrix.  The cell esds are taken
 into account individually in the estimation of esds in distances, angles
 and torsion angles; correlations between esds in cell parameters are only
 used when they are defined by crystal symmetry.  An approximate (isotropic)
 treatment of cell esds is used for estimating esds involving l.s. planes.
;
loop_
_geom_bond_atom_site_label_1
_geom_bond_atom_site_label_2
_geom_bond_distance
_geom_bond_site_symmetry_2
_geom_bond_publ_flag
O6 C31 1.208(3) . ?
O16 C70 1.441(3) . ?
O16 C69 1.342(3) . ?
O13 C71 1.332(3) . ?
O13 C72 1.446(3) . ?
O8 C34 1.450(3) . ?
O8 C33 1.337(3) . ?
O15 C69 1.201(3) . ?
O12 C51 1.443(4) . ?
O12 C50 1.342(4) . ?
O1 C12 1.339(3) . ?
O1 C13 1.446(3) . ?
O2 C12 1.207(3) . ?
O7 C33 1.198(3) . ?
O5 C31 1.338(4) . ?
O5 C32 1.443(3) . ?
O11 C50 1.203(3) . ?
O4 C14 1.336(3) . ?
O4 C15 1.452(3) . ?
O9 C52 1.327(4) . ?
O9 C53 1.443(4) . ?
O14 C71 1.206(3) . ?
N2 C1 1.362(3) . ?
N2 C16 1.447(3) . ?
N2 H2 0.89(3) . ?
O3 C14 1.201(3) . ?
N13 C64 1.349(3) . ?
N13 C68 1.333(3) . ?
N12 C56 1.372(4) . ?
N12 C57 1.323(4) . ?
N12 H12 0.89(5) . ?
O10 C52 1.213(4) . ?
N16 C75 1.371(4) . ?
N16 C76 1.326(4) . ?
N16 H16 0.86(4) . ?
N14 C73 1.447(3) . ?
N14 C58 1.376(3) . ?
N14 H14 0.89(3) . ?
N15 C74 1.379(4) . ?
N15 C76 1.316(4) . ?
N6 C20 1.365(3) . ?
N6 C35 1.454(4) . ?
N6 H6 0.85(3) . ?
N9 C45 1.352(3) . ?
N9 C49 1.331(3) . ?
N4 C19 1.329(4) . ?
N4 C18 1.375(4) . ?
N4 H4 0.92(4) . ?
N1 C11 1.332(3) . ?
N1 C7 1.348(3) . ?
N3 C19 1.326(4) . ?
N3 C17 1.379(4) . ?
N10 H10 0.8800 . ?
N10 C54 1.448(4) . ?
N10 C39 1.361(3) . ?
N7 C36 1.378(4) . ?
N7 C38 1.320(4) . ?
N11 C55 1.375(4) . ?
N11 C57 1.315(4) . ?
N8 C37 1.370(4) . ?
N8 C38 1.326(4) . ?
N8 H8 0.93(4) . ?
C64 C65 1.402(4) . ?
C64 C63 1.485(4) . ?
C60 C59 1.386(3) . ?
C60 C61 1.391(4) . ?
C60 C69 1.495(4) . ?
N5 C30 1.327(4) . ?
N5 C26 1.347(3) . ?
C71 C67 1.486(4) . ?
C2 H2A 0.9500 . ?
C2 C3 1.385(4) . ?
C2 C1 1.407(4) . ?
C36 C37 1.353(4) . ?
C36 C35 1.494(4) . ?
C11 H11 0.9500 . ?
C11 C10 1.383(4) . ?
C12 C3 1.488(4) . ?
C73 H73A 0.9900 . ?
C73 H73B 0.9900 . ?
C73 C74 1.503(4) . ?
C45 C44 1.476(4) . ?
C45 C46 1.399(4) . ?
C41 C40 1.375(4) . ?
C41 C42 1.393(4) . ?
C41 C50 1.496(4) . ?
C19 H19 0.9500 . ?
C62 H62 0.9500 . ?
C62 C61 1.382(4) . ?
C62 C63 1.394(4) . ?
C52 C48 1.477(4) . ?
C59 H59 0.9500 . ?
C59 C58 1.402(4) . ?
C17 C18 1.355(4) . ?
C17 C16 1.494(4) . ?
C66 H66 0.9500 . ?
C66 C67 1.391(4) . ?
C66 C65 1.377(4) . ?
C54 H54A 0.9900 . ?
C54 H54B 0.9900 . ?
C54 C55 1.502(4) . ?
C37 H37 0.9500 . ?
C31 C22 1.490(4) . ?
C67 C68 1.382(4) . ?
C65 H65 0.9500 . ?
C58 C63 1.424(4) . ?
C61 H61 0.9500 . ?
C21 H21 0.9500 . ?
C21 C20 1.409(4) . ?
C21 C22 1.385(4) . ?
C3 C4 1.384(4) . ?
C48 C47 1.386(4) . ?
C48 C49 1.382(4) . ?
C28 H28 0.9500 . ?
C28 C27 1.384(4) . ?
C28 C29 1.386(4) . ?
C40 H40 0.9500 . ?
C40 C39 1.408(4) . ?
C39 C44 1.428(4) . ?
C18 H18 0.9500 . ?
C5 H5 0.9500 . ?
C5 C6 1.397(4) . ?
C5 C4 1.384(4) . ?
C27 H27 0.9500 . ?
C27 C26 1.399(4) . ?
C74 C75 1.362(4) . ?
C56 H56 0.9500 . ?
C56 C55 1.359(4) . ?
C20 C25 1.424(4) . ?
C34 H34A 0.9800 . ?
C34 H34B 0.9800 . ?
C34 H34C 0.9800 . ?
C44 C43 1.390(4) . ?
C6 C1 1.424(4) . ?
C6 C7 1.483(4) . ?
C10 C14 1.481(4) . ?
C10 C9 1.387(4) . ?
C38 H38 0.9500 . ?
C7 C8 1.395(4) . ?
C75 H75 0.9500 . ?
C70 H70A 0.9800 . ?
C70 H70B 0.9800 . ?
C70 H70C 0.9800 . ?
C68 H68 0.9500 . ?
C29 C30 1.385(4) . ?
C29 C33 1.486(4) . ?
C47 H47 0.9500 . ?
C47 C46 1.375(4) . ?
C43 H43 0.9500 . ?
C43 C42 1.383(4) . ?
C23 H23 0.9500 . ?
C23 C24 1.385(4) . ?
C23 C22 1.388(4) . ?
C25 C24 1.403(4) . ?
C25 C26 1.479(4) . ?
C42 H42 0.9500 . ?
C35 H35A 0.9900 . ?
C35 H35B 0.9900 . ?
C4 H4A 0.9500 . ?
C24 H24 0.9500 . ?
C51 H51A 0.9800 . ?
C51 H51B 0.9800 . ?
C51 H51C 0.9800 . ?
C16 H16A 0.9900 . ?
C16 H16B 0.9900 . ?
C30 H30 0.9500 . ?
C8 H8A 0.9500 . ?
C8 C9 1.383(4) . ?
C76 H76 0.9500 . ?
C46 H46 0.9500 . ?
C15 H15A 0.9800 . ?
C15 H15B 0.9800 . ?
C15 H15C 0.9800 . ?
C9 H9 0.9500 . ?
C57 H57 0.9500 . ?
C49 H49 0.9500 . ?
C32 H32A 0.9800 . ?
C32 H32B 0.9800 . ?
C32 H32C 0.9800 . ?
C13 H13A 0.9800 . ?
C13 H13B 0.9800 . ?
C13 H13C 0.9800 . ?
C72 H72A 0.9800 . ?
C72 H72B 0.9800 . ?
C72 H72C 0.9800 . ?
C53 H53A 0.9800 . ?
C53 H53B 0.9800 . ?
C53 H53C 0.9800 . ?

loop_
_geom_angle_atom_site_label_1
_geom_angle_atom_site_label_2
_geom_angle_atom_site_label_3
_geom_angle
_geom_angle_site_symmetry_1
_geom_angle_site_symmetry_3
_geom_angle_publ_flag
C69 O16 C70 115.5(2) . . ?
C71 O13 C72 114.6(2) . . ?
C33 O8 C34 114.7(2) . . ?
C50 O12 C51 115.8(2) . . ?
C12 O1 C13 115.9(2) . . ?
C31 O5 C32 115.9(2) . . ?
C14 O4 C15 115.0(2) . . ?
C52 O9 C53 115.8(2) . . ?
C1 N2 C16 122.7(2) . . ?
C1 N2 H2 114(2) . . ?
C16 N2 H2 119(2) . . ?
C68 N13 C64 118.2(2) . . ?
C56 N12 H12 128(3) . . ?
C57 N12 C56 107.1(3) . . ?
C57 N12 H12 123(3) . . ?
C75 N16 H16 125(2) . . ?
C76 N16 C75 107.1(3) . . ?
C76 N16 H16 126(2) . . ?
C73 N14 H14 116(2) . . ?
C58 N14 C73 122.0(2) . . ?
C58 N14 H14 114(2) . . ?
C76 N15 C74 105.1(2) . . ?
C20 N6 C35 122.4(2) . . ?
C20 N6 H6 113(2) . . ?
C35 N6 H6 118(2) . . ?
C49 N9 C45 118.4(2) . . ?
C19 N4 C18 107.2(3) . . ?
C19 N4 H4 128(2) . . ?
C18 N4 H4 123(2) . . ?
C11 N1 C7 118.3(2) . . ?
C19 N3 C17 105.0(2) . . ?
C54 N10 H10 118.8 . . ?
C39 N10 H10 118.8 . . ?
C39 N10 C54 122.4(2) . . ?
C38 N7 C36 105.9(3) . . ?
C57 N11 C55 105.3(3) . . ?
C37 N8 H8 126(3) . . ?
C38 N8 C37 107.3(3) . . ?
C38 N8 H8 125(3) . . ?
N13 C64 C65 121.3(2) . . ?
N13 C64 C63 117.2(2) . . ?
C65 C64 C63 121.5(2) . . ?
C59 C60 C61 120.5(2) . . ?
C59 C60 C69 120.9(2) . . ?
C61 C60 C69 118.5(2) . . ?
C30 N5 C26 119.0(2) . . ?
O13 C71 C67 112.7(2) . . ?
O14 C71 O13 124.0(3) . . ?
O14 C71 C67 123.3(2) . . ?
C3 C2 H2A 119.2 . . ?
C3 C2 C1 121.5(2) . . ?
C1 C2 H2A 119.2 . . ?
N7 C36 C35 121.5(2) . . ?
C37 C36 N7 108.6(3) . . ?
C37 C36 C35 129.8(3) . . ?
N1 C11 H11 118.2 . . ?
N1 C11 C10 123.7(2) . . ?
C10 C11 H11 118.2 . . ?
O1 C12 C3 112.1(2) . . ?
O2 C12 O1 123.0(2) . . ?
O2 C12 C3 124.9(3) . . ?
N14 C73 H73A 109.2 . . ?
N14 C73 H73B 109.2 . . ?
N14 C73 C74 112.2(2) . . ?
H73A C73 H73B 107.9 . . ?
C74 C73 H73A 109.2 . . ?
C74 C73 H73B 109.2 . . ?
N9 C45 C44 117.5(3) . . ?
N9 C45 C46 120.5(3) . . ?
C46 C45 C44 122.0(3) . . ?
C40 C41 C42 120.2(3) . . ?
C40 C41 C50 120.7(3) . . ?
C42 C41 C50 119.1(3) . . ?
N4 C19 H19 124.0 . . ?
N3 C19 N4 112.0(3) . . ?
N3 C19 H19 124.0 . . ?
C61 C62 H62 118.5 . . ?
C61 C62 C63 123.0(2) . . ?
C63 C62 H62 118.5 . . ?
O9 C52 C48 113.4(3) . . ?
O10 C52 O9 123.3(3) . . ?
O10 C52 C48 123.3(3) . . ?
C60 C59 H59 119.2 . . ?
C60 C59 C58 121.6(2) . . ?
C58 C59 H59 119.2 . . ?
N3 C17 C16 121.2(2) . . ?
C18 C17 N3 109.5(3) . . ?
C18 C17 C16 129.2(3) . . ?
C67 C66 H66 120.5 . . ?
C65 C66 H66 120.5 . . ?
C65 C66 C67 118.9(3) . . ?
N10 C54 H54A 109.3 . . ?
N10 C54 H54B 109.3 . . ?
N10 C54 C55 111.5(2) . . ?
H54A C54 H54B 108.0 . . ?
C55 C54 H54A 109.3 . . ?
C55 C54 H54B 109.3 . . ?
N8 C37 H37 126.6 . . ?
C36 C37 N8 106.7(3) . . ?
C36 C37 H37 126.6 . . ?
O6 C31 O5 123.4(3) . . ?
O6 C31 C22 124.6(3) . . ?
O5 C31 C22 112.0(2) . . ?
C66 C67 C71 124.8(2) . . ?
C68 C67 C71 117.2(2) . . ?
C68 C67 C66 118.0(2) . . ?
C64 C65 H65 120.2 . . ?
C66 C65 C64 119.6(2) . . ?
C66 C65 H65 120.2 . . ?
N14 C58 C59 120.7(2) . . ?
N14 C58 C63 121.1(2) . . ?
C59 C58 C63 118.1(2) . . ?
C60 C61 H61 120.9 . . ?
C62 C61 C60 118.2(2) . . ?
C62 C61 H61 120.9 . . ?
C20 C21 H21 119.1 . . ?
C22 C21 H21 119.1 . . ?
C22 C21 C20 121.7(3) . . ?
C2 C3 C12 120.8(2) . . ?
C4 C3 C2 120.4(2) . . ?
C4 C3 C12 118.8(2) . . ?
C47 C48 C52 124.0(3) . . ?
C49 C48 C52 118.4(3) . . ?
C49 C48 C47 117.6(3) . . ?
C62 C63 C64 119.0(2) . . ?
C62 C63 C58 118.5(2) . . ?
C58 C63 C64 122.5(2) . . ?
C27 C28 H28 120.6 . . ?
C27 C28 C29 118.8(3) . . ?
C29 C28 H28 120.6 . . ?
C41 C40 H40 119.1 . . ?
C41 C40 C39 121.9(3) . . ?
C39 C40 H40 119.1 . . ?
N10 C39 C40 120.3(3) . . ?
N10 C39 C44 121.7(2) . . ?
C40 C39 C44 118.0(2) . . ?
N4 C18 H18 126.9 . . ?
C17 C18 N4 106.2(3) . . ?
C17 C18 H18 126.9 . . ?
C6 C5 H5 119.0 . . ?
C4 C5 H5 119.0 . . ?
C4 C5 C6 122.1(2) . . ?
C28 C27 H27 119.9 . . ?
C28 C27 C26 120.2(3) . . ?
C26 C27 H27 119.9 . . ?
N15 C74 C73 122.5(2) . . ?
C75 C74 N15 109.2(3) . . ?
C75 C74 C73 128.3(3) . . ?
N12 C56 H56 126.9 . . ?
C55 C56 N12 106.1(3) . . ?
C55 C56 H56 126.9 . . ?
N6 C20 C21 119.7(3) . . ?
N6 C20 C25 122.0(2) . . ?
C21 C20 C25 118.2(2) . . ?
O8 C34 H34A 109.5 . . ?
O8 C34 H34B 109.5 . . ?
O8 C34 H34C 109.5 . . ?
H34A C34 H34B 109.5 . . ?
H34A C34 H34C 109.5 . . ?
H34B C34 H34C 109.5 . . ?
C39 C44 C45 122.4(2) . . ?
C43 C44 C45 119.4(3) . . ?
C43 C44 C39 118.2(3) . . ?
C5 C6 C1 118.9(2) . . ?
C5 C6 C7 118.8(2) . . ?
C1 C6 C7 122.3(2) . . ?
C11 C10 C14 117.8(2) . . ?
C11 C10 C9 118.3(3) . . ?
C9 C10 C14 123.9(3) . . ?
N2 C1 C2 120.4(2) . . ?
N2 C1 C6 121.7(2) . . ?
C2 C1 C6 117.9(2) . . ?
N7 C38 N8 111.5(3) . . ?
N7 C38 H38 124.3 . . ?
N8 C38 H38 124.3 . . ?
N1 C7 C6 117.3(2) . . ?
N1 C7 C8 121.3(2) . . ?
C8 C7 C6 121.5(2) . . ?
N16 C75 H75 126.9 . . ?
C74 C75 N16 106.2(3) . . ?
C74 C75 H75 126.9 . . ?
O16 C70 H70A 109.5 . . ?
O16 C70 H70B 109.5 . . ?
O16 C70 H70C 109.5 . . ?
H70A C70 H70B 109.5 . . ?
H70A C70 H70C 109.5 . . ?
H70B C70 H70C 109.5 . . ?
O16 C69 C60 112.1(2) . . ?
O15 C69 O16 123.3(2) . . ?
O15 C69 C60 124.7(2) . . ?
N11 C55 C54 122.2(2) . . ?
C56 C55 N11 109.1(3) . . ?
C56 C55 C54 128.6(3) . . ?
N13 C68 C67 124.0(2) . . ?
N13 C68 H68 118.0 . . ?
C67 C68 H68 118.0 . . ?
C28 C29 C33 124.8(3) . . ?
C30 C29 C28 117.6(3) . . ?
C30 C29 C33 117.6(2) . . ?
C48 C47 H47 120.5 . . ?
C46 C47 C48 119.1(3) . . ?
C46 C47 H47 120.5 . . ?
C44 C43 H43 118.5 . . ?
C42 C43 C44 122.9(3) . . ?
C42 C43 H43 118.5 . . ?
C24 C23 H23 120.7 . . ?
C24 C23 C22 118.7(3) . . ?
C22 C23 H23 120.7 . . ?
C20 C25 C26 122.6(2) . . ?
C24 C25 C20 118.3(2) . . ?
C24 C25 C26 119.1(2) . . ?
C41 C42 H42 120.7 . . ?
C43 C42 C41 118.6(3) . . ?
C43 C42 H42 120.7 . . ?
N6 C35 C36 112.4(2) . . ?
N6 C35 H35A 109.1 . . ?
N6 C35 H35B 109.1 . . ?
C36 C35 H35A 109.1 . . ?
C36 C35 H35B 109.1 . . ?
H35A C35 H35B 107.9 . . ?
C3 C4 H4A 120.5 . . ?
C5 C4 C3 119.1(2) . . ?
C5 C4 H4A 120.5 . . ?
C23 C24 C25 122.8(3) . . ?
C23 C24 H24 118.6 . . ?
C25 C24 H24 118.6 . . ?
O12 C51 H51A 109.5 . . ?
O12 C51 H51B 109.5 . . ?
O12 C51 H51C 109.5 . . ?
H51A C51 H51B 109.5 . . ?
H51A C51 H51C 109.5 . . ?
H51B C51 H51C 109.5 . . ?
N2 C16 C17 111.9(2) . . ?
N2 C16 H16A 109.2 . . ?
N2 C16 H16B 109.2 . . ?
C17 C16 H16A 109.2 . . ?
C17 C16 H16B 109.2 . . ?
H16A C16 H16B 107.9 . . ?
N5 C30 C29 124.1(3) . . ?
N5 C30 H30 118.0 . . ?
C29 C30 H30 118.0 . . ?
C7 C8 H8A 120.1 . . ?
C9 C8 C7 119.8(3) . . ?
C9 C8 H8A 120.1 . . ?
N16 C76 H76 123.8 . . ?
N15 C76 N16 112.5(3) . . ?
N15 C76 H76 123.8 . . ?
O4 C14 C10 112.7(2) . . ?
O3 C14 O4 123.4(3) . . ?
O3 C14 C10 123.9(3) . . ?
C45 C46 H46 119.9 . . ?
C47 C46 C45 120.2(3) . . ?
C47 C46 H46 119.9 . . ?
N5 C26 C27 120.3(2) . . ?
N5 C26 C25 117.3(2) . . ?
C27 C26 C25 122.4(2) . . ?
O4 C15 H15A 109.5 . . ?
O4 C15 H15B 109.5 . . ?
O4 C15 H15C 109.5 . . ?
H15A C15 H15B 109.5 . . ?
H15A C15 H15C 109.5 . . ?
H15B C15 H15C 109.5 . . ?
O12 C50 C41 111.5(2) . . ?
O11 C50 O12 123.6(3) . . ?
O11 C50 C41 124.9(3) . . ?
C10 C9 H9 120.7 . . ?
C8 C9 C10 118.6(3) . . ?
C8 C9 H9 120.7 . . ?
N12 C57 H57 123.8 . . ?
N11 C57 N12 112.3(3) . . ?
N11 C57 H57 123.8 . . ?
N9 C49 C48 124.2(3) . . ?
N9 C49 H49 117.9 . . ?
C48 C49 H49 117.9 . . ?
O5 C32 H32A 109.5 . . ?
O5 C32 H32B 109.5 . . ?
O5 C32 H32C 109.5 . . ?
H32A C32 H32B 109.5 . . ?
H32A C32 H32C 109.5 . . ?
H32B C32 H32C 109.5 . . ?
O1 C13 H13A 109.5 . . ?
O1 C13 H13B 109.5 . . ?
O1 C13 H13C 109.5 . . ?
H13A C13 H13B 109.5 . . ?
H13A C13 H13C 109.5 . . ?
H13B C13 H13C 109.5 . . ?
C21 C22 C31 120.7(3) . . ?
C21 C22 C23 120.3(3) . . ?
C23 C22 C31 119.0(2) . . ?
O8 C33 C29 112.2(2) . . ?
O7 C33 O8 123.8(3) . . ?
O7 C33 C29 123.9(3) . . ?
O13 C72 H72A 109.5 . . ?
O13 C72 H72B 109.5 . . ?
O13 C72 H72C 109.5 . . ?
H72A C72 H72B 109.5 . . ?
H72A C72 H72C 109.5 . . ?
H72B C72 H72C 109.5 . . ?
O9 C53 H53A 109.5 . . ?
O9 C53 H53B 109.5 . . ?
O9 C53 H53C 109.5 . . ?
H53A C53 H53B 109.5 . . ?
H53A C53 H53C 109.5 . . ?
H53B C53 H53C 109.5 . . ?

loop_
_geom_torsion_atom_site_label_1
_geom_torsion_atom_site_label_2
_geom_torsion_atom_site_label_3
_geom_torsion_atom_site_label_4
_geom_torsion
_geom_torsion_site_symmetry_1
_geom_torsion_site_symmetry_2
_geom_torsion_site_symmetry_3
_geom_torsion_site_symmetry_4
_geom_torsion_publ_flag
O6 C31 C22 C21 171.1(3) . . . . ?
O6 C31 C22 C23 -8.6(4) . . . . ?
O13 C71 C67 C66 -13.0(4) . . . . ?
O13 C71 C67 C68 168.0(3) . . . . ?
O1 C12 C3 C2 10.0(4) . . . . ?
O1 C12 C3 C4 -170.4(3) . . . . ?
O2 C12 C3 C2 -169.7(3) . . . . ?
O2 C12 C3 C4 9.9(5) . . . . ?
O5 C31 C22 C21 -9.2(4) . . . . ?
O5 C31 C22 C23 171.1(3) . . . . ?
O9 C52 C48 C47 1.1(5) . . . . ?
O9 C52 C48 C49 -179.4(3) . . . . ?
O14 C71 C67 C66 167.3(3) . . . . ?
O14 C71 C67 C68 -11.7(4) . . . . ?
N13 C64 C65 C66 0.6(4) . . . . ?
N13 C64 C63 C62 -152.0(3) . . . . ?
N13 C64 C63 C58 29.7(4) . . . . ?
N12 C56 C55 N11 -0.2(3) . . . . ?
N12 C56 C55 C54 -177.5(3) . . . . ?
O10 C52 C48 C47 -178.8(3) . . . . ?
O10 C52 C48 C49 0.8(5) . . . . ?
N14 C73 C74 N15 -152.6(2) . . . . ?
N14 C73 C74 C75 25.2(4) . . . . ?
N14 C58 C63 C64 1.6(4) . . . . ?
N14 C58 C63 C62 -176.7(2) . . . . ?
N15 C74 C75 N16 -0.1(3) . . . . ?
N6 C20 C25 C24 -176.6(3) . . . . ?
N6 C20 C25 C26 3.5(4) . . . . ?
N9 C45 C44 C39 -22.7(4) . . . . ?
N9 C45 C44 C43 159.9(3) . . . . ?
N9 C45 C46 C47 1.4(5) . . . . ?
N1 C11 C10 C14 -175.5(3) . . . . ?
N1 C11 C10 C9 3.4(4) . . . . ?
N1 C7 C8 C9 1.5(5) . . . . ?
N3 C17 C18 N4 -0.1(3) . . . . ?
N3 C17 C16 N2 -152.9(2) . . . . ?
N10 C54 C55 N11 -142.7(3) . . . . ?
N10 C54 C55 C56 34.3(4) . . . . ?
N10 C39 C44 C45 6.6(4) . . . . ?
N10 C39 C44 C43 -176.0(3) . . . . ?
N7 C36 C37 N8 -0.4(3) . . . . ?
N7 C36 C35 N6 -135.6(3) . . . . ?
C64 N13 C68 C67 -0.4(4) . . . . ?
C60 C59 C58 N14 174.2(2) . . . . ?
C60 C59 C58 C63 -2.0(4) . . . . ?
C71 C67 C68 N13 178.8(3) . . . . ?
C2 C3 C4 C5 1.7(5) . . . . ?
C36 N7 C38 N8 0.9(3) . . . . ?
C11 N1 C7 C6 179.7(2) . . . . ?
C11 N1 C7 C8 0.4(4) . . . . ?
C11 C10 C14 O4 176.7(3) . . . . ?
C11 C10 C14 O3 -3.4(5) . . . . ?
C11 C10 C9 C8 -1.4(5) . . . . ?
C12 C3 C4 C5 -177.9(3) . . . . ?
C73 N14 C58 C59 16.1(4) . . . . ?
C73 N14 C58 C63 -167.8(3) . . . . ?
C73 C74 C75 N16 -178.1(2) . . . . ?
C45 N9 C49 C48 -1.4(5) . . . . ?
C45 C44 C43 C42 173.7(3) . . . . ?
C41 C40 C39 N10 178.2(3) . . . . ?
C41 C40 C39 C44 -2.8(4) . . . . ?
C19 N4 C18 C17 0.6(3) . . . . ?
C19 N3 C17 C18 -0.5(3) . . . . ?
C19 N3 C17 C16 177.7(2) . . . . ?
C52 C48 C47 C46 177.3(3) . . . . ?
C52 C48 C49 N9 -176.6(3) . . . . ?
C59 C60 C61 C62 -0.9(4) . . . . ?
C59 C60 C69 O16 -6.6(4) . . . . ?
C59 C60 C69 O15 173.7(3) . . . . ?
C59 C58 C63 C64 177.7(2) . . . . ?
C59 C58 C63 C62 -0.6(4) . . . . ?
C17 N3 C19 N4 0.8(3) . . . . ?
C66 C67 C68 N13 -0.3(4) . . . . ?
C54 N10 C39 C40 3.8(4) . . . . ?
C54 N10 C39 C44 -175.1(3) . . . . ?
C37 N8 C38 N7 -1.1(4) . . . . ?
C37 C36 C35 N6 40.5(4) . . . . ?
C67 C66 C65 C64 -1.2(4) . . . . ?
C65 C64 C63 C62 27.6(4) . . . . ?
C65 C64 C63 C58 -150.7(3) . . . . ?
C65 C66 C67 C71 -177.9(3) . . . . ?
C65 C66 C67 C68 1.1(4) . . . . ?
C58 N14 C73 C74 63.6(3) . . . . ?
C61 C60 C59 C58 2.8(4) . . . . ?
C61 C60 C69 O16 173.7(2) . . . . ?
C61 C60 C69 O15 -6.0(4) . . . . ?
C61 C62 C63 C64 -175.9(3) . . . . ?
C61 C62 C63 C58 2.5(4) . . . . ?
C21 C20 C25 C24 -0.2(4) . . . . ?
C21 C20 C25 C26 179.9(3) . . . . ?
C3 C2 C1 N2 -180.0(3) . . . . ?
C3 C2 C1 C6 -1.4(4) . . . . ?
C48 C47 C46 C45 0.2(5) . . . . ?
C63 C64 C65 C66 -179.1(3) . . . . ?
C63 C62 C61 C60 -1.8(4) . . . . ?
C28 C27 C26 N5 1.7(4) . . . . ?
C28 C27 C26 C25 -178.1(3) . . . . ?
C28 C29 C30 N5 0.9(5) . . . . ?
C28 C29 C33 O8 -4.4(4) . . . . ?
C28 C29 C33 O7 176.9(3) . . . . ?
C40 C41 C42 C43 2.4(5) . . . . ?
C40 C41 C50 O12 1.5(4) . . . . ?
C40 C41 C50 O11 -177.6(3) . . . . ?
C40 C39 C44 C45 -172.4(3) . . . . ?
C40 C39 C44 C43 5.1(4) . . . . ?
C39 N10 C54 C55 70.0(3) . . . . ?
C39 C44 C43 C42 -3.8(5) . . . . ?
C18 N4 C19 N3 -0.9(3) . . . . ?
C18 C17 C16 N2 24.8(4) . . . . ?
C5 C6 C1 N2 -177.4(3) . . . . ?
C5 C6 C1 C2 4.1(4) . . . . ?
C5 C6 C7 N1 153.2(3) . . . . ?
C5 C6 C7 C8 -27.5(4) . . . . ?
C27 C28 C29 C30 0.5(4) . . . . ?
C27 C28 C29 C33 -178.2(3) . . . . ?
C74 N15 C76 N16 0.9(3) . . . . ?
C56 N12 C57 N11 -0.9(4) . . . . ?
C20 N6 C35 C36 62.7(3) . . . . ?
C20 C21 C22 C31 -177.0(3) . . . . ?
C20 C21 C22 C23 2.7(4) . . . . ?
C20 C25 C24 C23 2.0(5) . . . . ?
C20 C25 C26 N5 21.3(4) . . . . ?
C20 C25 C26 C27 -158.8(3) . . . . ?
C34 O8 C33 O7 -0.2(4) . . . . ?
C34 O8 C33 C29 -179.0(2) . . . . ?
C44 C45 C46 C47 -178.3(3) . . . . ?
C44 C43 C42 C41 0.1(5) . . . . ?
C6 C5 C4 C3 1.1(5) . . . . ?
C6 C7 C8 C9 -177.8(3) . . . . ?
C1 N2 C16 C17 73.0(3) . . . . ?
C1 C2 C3 C12 178.1(3) . . . . ?
C1 C2 C3 C4 -1.5(4) . . . . ?
C1 C6 C7 N1 -29.0(4) . . . . ?
C1 C6 C7 C8 150.3(3) . . . . ?
C38 N7 C36 C37 -0.3(3) . . . . ?
C38 N7 C36 C35 176.6(3) . . . . ?
C38 N8 C37 C36 0.9(3) . . . . ?
C7 N1 C11 C10 -2.9(4) . . . . ?
C7 C6 C1 N2 4.8(4) . . . . ?
C7 C6 C1 C2 -173.7(2) . . . . ?
C7 C8 C9 C10 -0.9(5) . . . . ?
C75 N16 C76 N15 -0.9(3) . . . . ?
C70 O16 C69 O15 0.2(4) . . . . ?
C70 O16 C69 C60 -179.5(2) . . . . ?
C69 C60 C59 C58 -177.0(3) . . . . ?
C69 C60 C61 C62 178.9(2) . . . . ?
C55 N11 C57 N12 0.8(4) . . . . ?
C68 N13 C64 C65 0.2(4) . . . . ?
C68 N13 C64 C63 179.9(2) . . . . ?
C29 C28 C27 C26 -1.8(4) . . . . ?
C47 C48 C49 N9 3.0(5) . . . . ?
C42 C41 C40 C39 -0.9(4) . . . . ?
C42 C41 C50 O12 -178.7(3) . . . . ?
C42 C41 C50 O11 2.2(5) . . . . ?
C35 N6 C20 C21 20.1(4) . . . . ?
C35 N6 C20 C25 -163.6(3) . . . . ?
C35 C36 C37 N8 -176.9(3) . . . . ?
C4 C5 C6 C1 -4.0(4) . . . . ?
C4 C5 C6 C7 173.9(3) . . . . ?
C24 C23 C22 C31 178.8(3) . . . . ?
C24 C23 C22 C21 -0.9(4) . . . . ?
C24 C25 C26 N5 -158.6(3) . . . . ?
C24 C25 C26 C27 21.3(4) . . . . ?
C51 O12 C50 O11 1.4(4) . . . . ?
C51 O12 C50 C41 -177.7(3) . . . . ?
C16 N2 C1 C2 -0.8(4) . . . . ?
C16 N2 C1 C6 -179.3(3) . . . . ?
C16 C17 C18 N4 -178.0(2) . . . . ?
C30 N5 C26 C27 -0.4(4) . . . . ?
C30 N5 C26 C25 179.5(3) . . . . ?
C30 C29 C33 O8 176.9(3) . . . . ?
C30 C29 C33 O7 -1.9(5) . . . . ?
C76 N16 C75 C74 0.6(3) . . . . ?
C76 N15 C74 C73 177.7(2) . . . . ?
C76 N15 C74 C75 -0.4(3) . . . . ?
C14 C10 C9 C8 177.4(3) . . . . ?
C46 C45 C44 C39 157.0(3) . . . . ?
C46 C45 C44 C43 -20.5(4) . . . . ?
C26 N5 C30 C29 -0.9(5) . . . . ?
C26 C25 C24 C23 -178.1(3) . . . . ?
C15 O4 C14 O3 3.5(5) . . . . ?
C15 O4 C14 C10 -176.6(3) . . . . ?
C50 C41 C40 C39 178.9(3) . . . . ?
C50 C41 C42 C43 -177.4(3) . . . . ?
C9 C10 C14 O4 -2.1(4) . . . . ?
C9 C10 C14 O3 177.8(3) . . . . ?
C57 N12 C56 C55 0.6(3) . . . . ?
C57 N11 C55 C54 177.2(3) . . . . ?
C57 N11 C55 C56 -0.3(3) . . . . ?
C49 N9 C45 C44 178.9(3) . . . . ?
C49 N9 C45 C46 -0.8(4) . . . . ?
C49 C48 C47 C46 -2.3(5) . . . . ?
C32 O5 C31 O6 -0.3(4) . . . . ?
C32 O5 C31 C22 -180.0(3) . . . . ?
C13 O1 C12 O2 2.5(4) . . . . ?
C13 O1 C12 C3 -177.2(3) . . . . ?
C22 C21 C20 N6 174.4(3) . . . . ?
C22 C21 C20 C25 -2.1(4) . . . . ?
C22 C23 C24 C25 -1.5(5) . . . . ?
C33 C29 C30 N5 179.7(3) . . . . ?
C72 O13 C71 O14 1.4(4) . . . . ?
C72 O13 C71 C67 -178.3(2) . . . . ?
C53 O9 C52 O10 3.4(5) . . . . ?
C53 O9 C52 C48 -176.4(3) . . . . ?

_shelx_res_file                  
;
TITL mo_IG0215_0m_a.res in Cc
    mo_ig0215_0m_a.res
    created by SHELXL-2019/1 at 22:41:54 on 02-Dec-2023
REM Old TITL mo_IG0215_0m in C2/c
REM SHELXT solution in Cc
REM R1 0.104, Rweak 0.013, Alpha 0.002, Orientation as input
REM Flack x = -0.069 ( 0.239 ) from Parsons' quotients
REM Formula found by SHELXT: C77 N18 O13
CELL 0.71073 30.2632 17.8811 14.5204 90 116.644 90
ZERR 16 0.0014 0.0008 0.0007 0 0.001 0
LATT -7
SYMM +X,-Y,0.5+Z
SFAC C H N O
UNIT 304 288 64 64

L.S. 10
PLAN  8
SIZE 0.32 0.42 0.47
TEMP -173.15
CONF
BOND $H
LIST 6
MORE -1
fmap 2
acta
OMIT -1 1 1
REM <olex2.extras>
REM <HklSrc "%.\\mo_ig0215_0m_a.hkl">
REM </olex2.extras>

WGHT    0.053300    2.778700
FVAR       0.22684
O6    4    0.590968    0.089025    0.960290    11.00000    0.02270    0.02603 =
         0.02131    0.00366    0.01413   -0.00194
O16   4    0.452760   -0.192054    0.223557    11.00000    0.01814    0.03216 =
         0.01797    0.00230    0.00899    0.01235
O13   4    0.122237    0.125243    0.204007    11.00000    0.01608    0.03239 =
         0.01819    0.00135    0.00866    0.00881
O8    4    0.879317    0.365106    0.781030    11.00000    0.01473    0.03000 =
         0.02015    0.00118    0.00888   -0.00856
O15   4    0.416028   -0.161443    0.056237    11.00000    0.01789    0.02477 =
         0.01735   -0.00122    0.00976    0.00253
O12   4    0.446519    0.309552    0.206697    11.00000    0.02257    0.03940 =
         0.02151   -0.00442    0.01183    0.01090
O1    4    0.553915    0.542157    0.756609    11.00000    0.01817    0.03614 =
         0.01982    0.00145    0.00912   -0.01115
O2    4    0.591453    0.572257    0.923983    11.00000    0.02193    0.04783 =
         0.01744    0.00310    0.01021   -0.00984
O7    4    0.829652    0.345784    0.613649    11.00000    0.02598    0.05044 =
         0.01854   -0.00053    0.01109   -0.01663
O5    4    0.551183    0.059968    0.792395    11.00000    0.01870    0.03681 =
         0.02154    0.00159    0.00999   -0.01137
O11   4    0.404598    0.334270    0.037685    11.00000    0.02758    0.03155 =
         0.02299   -0.00500    0.01559    0.00282
O4    4    0.869606    0.881855    0.756190    11.00000    0.02782    0.03062 =
         0.02402   -0.00817    0.01792   -0.01697
O9    4    0.133499    0.636025    0.240567    11.00000    0.03490    0.04031 =
         0.02880    0.00829    0.02132    0.01957
O14   4    0.169340    0.106478    0.372955    11.00000    0.02423    0.04698 =
         0.01822    0.00340    0.01247    0.01460
N2    3    0.651813    0.649722    0.594158    11.00000    0.01168    0.02731 =
         0.01386   -0.00124    0.00723   -0.00202
O3    4    0.848834    0.812456    0.614750    11.00000    0.04928    0.04532 =
         0.03242   -0.01465    0.03130   -0.02618
N13   3    0.280221    0.014539    0.317567    11.00000    0.01583    0.02491 =
         0.01497   -0.00197    0.00581    0.00376
N12   3    0.482748    0.516387    0.497400    11.00000    0.02106    0.02089 =
         0.02253    0.00009    0.00996   -0.00292
O10   4    0.163156    0.572853    0.389124    11.00000    0.05150    0.06757 =
         0.03006    0.01638    0.02994    0.03566
N16   3    0.485400    0.011037    0.533039    11.00000    0.01913    0.01895 =
         0.02511   -0.00225    0.01093   -0.00291
N14   3    0.346967   -0.099382    0.377754    11.00000    0.01173    0.02245 =
         0.01348    0.00249    0.00632    0.00361
N15   3    0.481261   -0.110418    0.550489    11.00000    0.01429    0.02182 =
         0.02819    0.00182    0.00670    0.00100
N6    3    0.656273    0.137691    0.631390    11.00000    0.01306    0.02394 =
         0.01769   -0.00280    0.00893   -0.00557
N9    3    0.258449    0.454187    0.309883    11.00000    0.01618    0.02696 =
         0.01864   -0.00224    0.00866    0.00195
N4    3    0.515165    0.766071    0.482227    11.00000    0.02004    0.01931 =
         0.02383    0.00198    0.01034    0.00377
N1    3    0.746688    0.695239    0.674560    11.00000    0.01298    0.02238 =
         0.01607    0.00000    0.00704   -0.00196
N3    3    0.516249    0.647392    0.443227    11.00000    0.01467    0.02160 =
         0.02560    0.00004    0.00738   -0.00234
N10   3    0.347972    0.394761    0.377480    11.00000    0.01362    0.02646 =
         0.01689    0.00146    0.00924    0.00307
AFIX  43
H10   2    0.324474    0.410932    0.392399    11.00000   -1.20000
AFIX   0

N7    3    0.522847    0.140089    0.486968    11.00000    0.01579    0.02296 =
         0.03645    0.00182    0.01207    0.00013
N11   3    0.482854    0.394095    0.506954    11.00000    0.01695    0.02272 =
         0.03878   -0.00228    0.01403   -0.00009
N8    3    0.522210    0.261690    0.470614    11.00000    0.02712    0.02053 =
         0.02145   -0.00062    0.00893    0.00575
C64   1    0.270099   -0.006544    0.220949    11.00000    0.01480    0.01380 =
         0.01525    0.00043    0.00778    0.00042
C60   1    0.381069   -0.117669    0.164939    11.00000    0.01171    0.01835 =
         0.01630   -0.00185    0.00679    0.00008
N5    3    0.724971    0.245226    0.682155    11.00000    0.02279    0.03574 =
         0.01776    0.00083    0.00886   -0.01122
C71   1    0.162375    0.100107    0.284760    11.00000    0.01599    0.02173 =
         0.01797    0.00341    0.00913    0.00385
C2    1    0.623323    0.610962    0.716861    11.00000    0.01264    0.01621 =
         0.01646   -0.00034    0.00555   -0.00137
AFIX  43
H2A   2    0.593197    0.594211    0.662144    11.00000   -1.20000
AFIX   0

C36   1    0.570071    0.163326    0.509831    11.00000    0.01525    0.01988 =
         0.01174   -0.00289    0.00718   -0.00365
C11   1    0.780793    0.731969    0.658174    11.00000    0.01522    0.02267 =
         0.01579    0.00174    0.00778    0.00167
AFIX  43
H11   2    0.784798    0.719561    0.598739    11.00000   -1.20000
AFIX   0
C12   1    0.590977    0.571702    0.840401    11.00000    0.01538    0.02272 =
         0.01665    0.00445    0.00647   -0.00138

C73   1    0.388846   -0.131179    0.464941    11.00000    0.01563    0.02028 =
         0.01332    0.00345    0.00782    0.00267
AFIX  23
H73A  2    0.396586   -0.180741    0.445424    11.00000   -1.20000
H73B  2    0.380037   -0.138667    0.522239    11.00000   -1.20000
AFIX   0

C45   1    0.259953    0.469507    0.220179    11.00000    0.01334    0.02565 =
         0.01465   -0.00607    0.00588   -0.00116
C41   1    0.368496    0.365704    0.149624    11.00000    0.01790    0.01991 =
         0.02177   -0.00703    0.01054   -0.00041
C19   1    0.488401    0.705005    0.442034    11.00000    0.01579    0.02663 =
         0.02678    0.00657    0.00867    0.00323
AFIX  43
H19   2    0.453467    0.702864    0.415583    11.00000   -1.20000
AFIX   0

C62   1    0.311141   -0.037491    0.111272    11.00000    0.01337    0.01910 =
         0.01389    0.00303    0.00293    0.00502
AFIX  43
H62   2    0.287199   -0.006535    0.059946    11.00000   -1.20000
AFIX   0

C52   1    0.162668    0.585353    0.306590    11.00000    0.02030    0.03137 =
         0.02083   -0.00150    0.01031    0.00567
C59   1    0.382665   -0.123087    0.261577    11.00000    0.00976    0.01706 =
         0.01581   -0.00083    0.00329    0.00073
AFIX  43
H59   2    0.408307   -0.151339    0.313621    11.00000   -1.20000
AFIX   0

C17   1    0.564045    0.674226    0.488831    11.00000    0.01551    0.02154 =
         0.01160    0.00041    0.00806   -0.00177
C66   1    0.187664    0.042523    0.154869    11.00000    0.01368    0.01908 =
         0.01506    0.00358    0.00613    0.00002
AFIX  43
H66   2    0.156229    0.052748    0.099169    11.00000   -1.20000
AFIX   0

C54   1    0.393519    0.367369    0.460097    11.00000    0.01672    0.01884 =
         0.01637    0.00316    0.00901    0.00066
AFIX  23
H54A  2    0.401224    0.317520    0.441330    11.00000   -1.20000
H54B  2    0.389188    0.361673    0.523385    11.00000   -1.20000
AFIX   0

C37   1    0.569855    0.238622    0.500211    11.00000    0.01995    0.02314 =
         0.03092   -0.00049    0.00905   -0.00311
AFIX  43
H37   2    0.597396    0.269505    0.511740    11.00000   -1.20000
AFIX   0
C31   1    0.588067    0.091312    0.874626    11.00000    0.01722    0.01736 =
         0.02073    0.00409    0.00985    0.00103

C67   1    0.198069    0.063469    0.254760    11.00000    0.01361    0.01452 =
         0.01673    0.00244    0.00821    0.00188
C65   1    0.223652    0.006732    0.138001    11.00000    0.01485    0.01950 =
         0.01266   -0.00105    0.00651    0.00116
AFIX  43
H65   2    0.217042   -0.008882    0.070511    11.00000   -1.20000
AFIX   0
C58   1    0.347371   -0.087902    0.284413    11.00000    0.01227    0.01560 =
         0.01198   -0.00189    0.00513   -0.00291
C61   1    0.345257   -0.074115    0.088530    11.00000    0.01577    0.02206 =
         0.01211   -0.00141    0.00650    0.00139
AFIX  43
H61   2    0.344270   -0.069655    0.022439    11.00000   -1.20000
AFIX   0

C21   1    0.622140    0.120534    0.750555    11.00000    0.01316    0.01811 =
         0.01749    0.00009    0.00588   -0.00118
AFIX  43
H21   2    0.595993    0.091950    0.700255    11.00000   -1.20000
AFIX   0

C3    1    0.630439    0.603410    0.817516    11.00000    0.01654    0.01919 =
         0.01815    0.00259    0.00861   -0.00233
C48   1    0.194586    0.545859    0.269783    11.00000    0.01598    0.02606 =
         0.01862   -0.00340    0.00940    0.00156
C63   1    0.310269   -0.043916    0.206133    11.00000    0.01181    0.01850 =
         0.01365   -0.00276    0.00467    0.00000
C28   1    0.814200    0.292936    0.839326    11.00000    0.01086    0.01862 =
         0.01788   -0.00157    0.00528   -0.00251
AFIX  43
H28   2    0.844497    0.309827    0.893378    11.00000   -1.20000
AFIX   0

C40   1    0.375715    0.366843    0.250097    11.00000    0.01549    0.01621 =
         0.02041   -0.00182    0.00885   -0.00008
AFIX  43
H40   2    0.405553    0.347104    0.302478    11.00000   -1.20000
AFIX   0
C39   1    0.340143    0.396431    0.277580    11.00000    0.01538    0.01698 =
         0.01640   -0.00367    0.00860   -0.00414

C18   1    0.563832    0.747321    0.513260    11.00000    0.01638    0.02089 =
         0.01784    0.00069    0.00696   -0.00197
AFIX  43
H18   2    0.591730    0.779217    0.545396    11.00000   -1.20000
AFIX   0
C5    1    0.710671    0.657577    0.877921    11.00000    0.01476    0.03275 =
         0.01400    0.00039    0.00409   -0.00572
AFIX  43
H5    2    0.741069    0.672091    0.933797    11.00000   -1.20000
AFIX   0

C27   1    0.779476    0.257027    0.861161    11.00000    0.01669    0.01882 =
         0.01451    0.00019    0.00725   -0.00225
AFIX  43
H27   2    0.786269    0.247861    0.930699    11.00000   -1.20000
AFIX   0

C74   1    0.433891   -0.082180    0.501198    11.00000    0.01381    0.01952 =
         0.01117   -0.00001    0.00596    0.00297
C56   1    0.435387    0.495434    0.474860    11.00000    0.01825    0.02070 =
         0.02167    0.00091    0.00775    0.00231
AFIX  43
H56   2    0.407800    0.527472    0.458185    11.00000   -1.20000
AFIX   0

C20   1    0.657521    0.152979    0.724638    11.00000    0.01312    0.01829 =
         0.01552    0.00094    0.00615    0.00185
C34   1    0.913765    0.401711    0.751427    11.00000    0.01698    0.03192 =
         0.02597    0.00242    0.01188   -0.00837
AFIX 137
H34A  2    0.896884    0.442435    0.703227    11.00000   -1.50000
H34B  2    0.926223    0.365378    0.718186    11.00000   -1.50000
H34C  2    0.941474    0.422064    0.812857    11.00000   -1.50000
AFIX   0

C44   1    0.296609    0.428873    0.198175    11.00000    0.01548    0.02295 =
         0.01933   -0.00324    0.00925    0.00057
C6    1    0.703953    0.669043    0.777300    11.00000    0.01522    0.02074 =
         0.01629    0.00115    0.00843    0.00027
C10   1    0.810715    0.787175    0.722835    11.00000    0.01501    0.02290 =
         0.01814    0.00100    0.00878   -0.00212
C1    1    0.659693    0.642879    0.693795    11.00000    0.01274    0.01730 =
         0.01583    0.00029    0.00728    0.00102
C38   1    0.495659    0.201321    0.464794    11.00000    0.02167    0.02741 =
         0.03034    0.00115    0.01260    0.00249
AFIX  43
H38   2    0.461374    0.202040    0.446913    11.00000   -1.20000
AFIX   0

C7    1    0.742378    0.710370    0.761151    11.00000    0.01290    0.01914 =
         0.01470    0.00338    0.00580    0.00033
C75   1    0.436125   -0.006865    0.489970    11.00000    0.01723    0.02098 =
         0.02223    0.00046    0.01031    0.00200
AFIX  43
H75   2    0.409009    0.026546    0.458617    11.00000   -1.20000
AFIX   0
C70   1    0.489618   -0.232291    0.206266    11.00000    0.02099    0.03294 =
         0.02301    0.00344    0.01210    0.01381
AFIX 137
H70A  2    0.473577   -0.271307    0.154481    11.00000   -1.50000
H70B  2    0.513280   -0.255327    0.270895    11.00000   -1.50000
H70C  2    0.507068   -0.197604    0.181661    11.00000   -1.50000
AFIX   0
C69   1    0.417512   -0.158592    0.140238    11.00000    0.01219    0.01808 =
         0.01739   -0.00259    0.00627   -0.00084

C55   1    0.435891    0.419579    0.481200    11.00000    0.01584    0.02070 =
         0.01103    0.00051    0.00646    0.00304
C68   1    0.244696    0.048317    0.332491    11.00000    0.01893    0.02590 =
         0.01283   -0.00189    0.00857    0.00293
AFIX  43
H68   2    0.251860    0.062855    0.400683    11.00000   -1.20000
AFIX   0

C29   1    0.803982    0.303816    0.737181    11.00000    0.01445    0.01929 =
         0.01911    0.00026    0.00739   -0.00391
C47   1    0.195101    0.560480    0.176496    11.00000    0.02597    0.03035 =
         0.02124    0.00630    0.01215    0.00947
AFIX  43
H47   2    0.173147    0.596296    0.130239    11.00000   -1.20000
AFIX   0
C43   1    0.289924    0.424101    0.097167    11.00000    0.01896    0.03878 =
         0.01752   -0.00454    0.00529    0.00696
AFIX  43
H43   2    0.260097    0.442835    0.043583    11.00000   -1.20000
AFIX   0

C23   1    0.661105    0.173257    0.921033    11.00000    0.02223    0.02820 =
         0.01630   -0.00068    0.01122   -0.00521
AFIX  43
H23   2    0.662604    0.179944    0.987278    11.00000   -1.20000
AFIX   0
C25   1    0.695412    0.197698    0.800080    11.00000    0.01546    0.01992 =
         0.01564    0.00211    0.00726   -0.00191

C42   1    0.324756    0.393300    0.071216    11.00000    0.02455    0.03888 =
         0.01518   -0.00642    0.00784    0.00690
AFIX  43
H42   2    0.318968    0.391010    0.001337    11.00000   -1.20000
AFIX   0

C35   1    0.612203    0.109460    0.544619    11.00000    0.01536    0.02158 =
         0.01838   -0.00407    0.00922   -0.00166
AFIX  23
H35A  2    0.602202    0.061799    0.564542    11.00000   -1.20000
H35B  2    0.619998    0.098968    0.486555    11.00000   -1.20000
AFIX   0

C4    1    0.674459    0.625752    0.898779    11.00000    0.02225    0.03342 =
         0.01350    0.00268    0.00890   -0.00613
AFIX  43
H4A   2    0.679726    0.619321    0.967901    11.00000   -1.20000
AFIX   0

C24   1    0.695410    0.207244    0.895964    11.00000    0.01932    0.02871 =
         0.01723   -0.00278    0.00754   -0.00896
AFIX  43
H24   2    0.719968    0.238325    0.945800    11.00000   -1.20000
AFIX   0

C51   1    0.486950    0.281486    0.189649    11.00000    0.02320    0.04170 =
         0.02850   -0.00721    0.01424    0.01053
AFIX 137
H51A  2    0.475965    0.237553    0.144606    11.00000   -1.50000
H51B  2    0.514430    0.267443    0.255774    11.00000   -1.50000
H51C  2    0.497917    0.320400    0.156988    11.00000   -1.50000
AFIX   0

C16   1    0.606916    0.624378    0.507853    11.00000    0.01330    0.02260 =
         0.01145   -0.00296    0.00521   -0.00303
AFIX  23
H16A  2    0.599282    0.572963    0.521633    11.00000   -1.20000
H16B  2    0.612128    0.622851    0.445265    11.00000   -1.20000
AFIX   0

C30   1    0.758961    0.278381    0.662179    11.00000    0.02288    0.03769 =
         0.01511    0.00290    0.00821   -0.01067
AFIX  43
H30   2    0.751977    0.285087    0.592067    11.00000   -1.20000
AFIX   0

C8    1    0.772499    0.763370    0.831933    11.00000    0.02409    0.03332 =
         0.01770   -0.00568    0.01353   -0.00931
AFIX  43
H8A   2    0.769467    0.772479    0.893307    11.00000   -1.20000
AFIX   0

C76   1    0.510413   -0.052164    0.566764    11.00000    0.01335    0.02628 =
         0.03023    0.00043    0.00729    0.00253
AFIX  43
H76   2    0.545480   -0.055081    0.599084    11.00000   -1.20000
AFIX   0

C14   1    0.844422    0.827290    0.690895    11.00000    0.01867    0.02518 =
         0.01856   -0.00118    0.00977   -0.00475
C46   1    0.227835    0.522407    0.151897    11.00000    0.02912    0.03412 =
         0.02145    0.00529    0.01704    0.00758
AFIX  43
H46   2    0.228655    0.532039    0.088341    11.00000   -1.20000
AFIX   0

C26   1    0.734388    0.234196    0.781046    11.00000    0.01721    0.01935 =
         0.01646   -0.00027    0.00892   -0.00309
C15   1    0.901143    0.925860    0.725626    11.00000    0.03345    0.03501 =
         0.03037   -0.00630    0.02141   -0.01810
AFIX 137
H15A  2    0.881245    0.947419    0.657266    11.00000   -1.50000
H15B  2    0.926865    0.893713    0.723366    11.00000   -1.50000
H15C  2    0.916610    0.966159    0.775609    11.00000   -1.50000
AFIX   0

C50   1    0.407351    0.335203    0.122929    11.00000    0.01746    0.02094 =
         0.02034   -0.00616    0.00902    0.00015
C9    1    0.806809    0.802634    0.812478    11.00000    0.02304    0.02847 =
         0.02145   -0.00712    0.01324   -0.01036
AFIX  43
H9    2    0.827254    0.839397    0.859523    11.00000   -1.20000
AFIX   0

C57   1    0.509183    0.454424    0.514884    11.00000    0.01869    0.02935 =
         0.03571   -0.00553    0.01475   -0.00337
AFIX  43
H57   2    0.543303    0.453598    0.531300    11.00000   -1.20000
AFIX   0
C49   1    0.226213    0.491221    0.331920    11.00000    0.01892    0.03037 =
         0.01883   -0.00124    0.01116    0.00004
AFIX  43
H49   2    0.224865    0.479324    0.394373    11.00000   -1.20000
AFIX   0

C32   1    0.514030    0.021903    0.811450    11.00000    0.01920    0.03968 =
         0.02736    0.00547    0.01126   -0.01179
AFIX 137
H32A  2    0.488074    0.003003    0.746259    11.00000   -1.50000
H32B  2    0.499565    0.056873    0.842368    11.00000   -1.50000
H32C  2    0.529222   -0.020012    0.858663    11.00000   -1.50000
AFIX   0

C13   1    0.512752    0.513085    0.770637    11.00000    0.01746    0.03934 =
         0.02551    0.00377    0.01027   -0.01214
AFIX 137
H13A  2    0.487733    0.493114    0.705085    11.00000   -1.50000
H13B  2    0.498239    0.553331    0.794057    11.00000   -1.50000
H13C  2    0.524387    0.473107    0.822274    11.00000   -1.50000
AFIX   0

C22   1    0.624488    0.129226    0.847449    11.00000    0.01548    0.02137 =
         0.01821    0.00238    0.00856   -0.00140
C33   1    0.838230    0.339478    0.702267    11.00000    0.01629    0.02200 =
         0.01862    0.00036    0.00674   -0.00284
C72   1    0.087096    0.163210    0.229885    11.00000    0.01769    0.03829 =
         0.02145    0.00243    0.01052    0.01144
AFIX 137
H72A  2    0.059386    0.181424    0.166739    11.00000   -1.50000
H72B  2    0.103321    0.205587    0.275353    11.00000   -1.50000
H72C  2    0.074768    0.128345    0.265100    11.00000   -1.50000
AFIX   0

C53   1    0.103583    0.679569    0.275036    11.00000    0.04531    0.04626 =
         0.03753    0.01010    0.02949    0.02750
AFIX 137
H53A  2    0.084941    0.717080    0.222751    11.00000   -1.50000
H53B  2    0.124979    0.704685    0.339865    11.00000   -1.50000
H53C  2    0.080515    0.646511    0.285898    11.00000   -1.50000
AFIX   0

H6    2    0.675657    0.164793    0.618353    11.00000    0.02112
H12   2    0.493443    0.560927    0.487957    11.00000    0.06364
H8    2    0.512309    0.310523    0.473274    11.00000    0.05455
H4    2    0.505629    0.809683    0.501828    11.00000    0.02926
H16   2    0.497120    0.053001    0.524527    11.00000    0.03277
H14   2    0.329581   -0.065815    0.393029    11.00000    0.02174
H2    2    0.679107    0.655133    0.586586    11.00000    0.02528
HKLF 4


REM  mo_IG0215_0m_a.res in Cc
REM wR2 = 0.1038, GooF = S = 1.010, Restrained GooF = 1.010 for all data
REM R1 = 0.0447 for 14379 Fo > 4sig(Fo) and 0.0610 for all 17263 data
REM 1009 parameters refined using 2 restraints

END

WGHT      0.0538      2.7177

REM Highest difference peak  0.336,  deepest hole -0.281,  1-sigma level  0.047
Q1    1   0.7152  0.2134  0.7912  11.00000  0.05    0.34
Q2    1   0.2888 -0.0307  0.2061  11.00000  0.05    0.31
Q3    1   0.3943 -0.1416  0.1511  11.00000  0.05    0.30
Q4    1   0.3897  0.3492  0.1463  11.00000  0.05    0.30
Q5    1   0.6110  0.5935  0.8276  11.00000  0.05    0.29
Q6    1   0.1817  0.0802  0.2718  11.00000  0.05    0.29
Q7    1   0.8300  0.8024  0.7192  11.00000  0.05    0.28
Q8    1   0.7227  0.6926  0.7716  11.00000  0.05    0.28
;
_shelx_res_checksum              39061
_olex2_exptl_crystal_mounting_method 'frozen on cryoloop'
_olex2_submission_original_sample_id IG0215
_olex2_submission_special_instructions 'No special instructions were received'
####################################################################### 
# 
# This file contains crystal structure data downloaded from the 
# Cambridge Structural Database (CSD) hosted by the Cambridge 
# Crystallographic Data Centre (CCDC).
# 
# Full information about CCDC data access policies and citation 
# guidelines are available at http://www.ccdc.cam.ac.uk/access/V1 
# 
# Audit and citation data items may have been added by the CCDC. 
# Please retain this information to preserve the provenance of 
# this file and to allow appropriate attribution of the data. 
# 
#######################################################################

data_mo_ig0247_0m_a
_database_code_depnum_ccdc_archive 'CCDC 2105656'
_audit_update_record             
;
2021-08-26 deposited with the CCDC.	2024-02-16 downloaded from the CCDC.
;
_audit_creation_date             2021-08-26
_audit_creation_method           
;
Olex2 1.3
(compiled 2020.11.12 svn.r5f609507 for OlexSys, GUI svn.r6272)
;
_shelx_SHELXL_version_number     2018/3
loop_
_audit_author_email
isabelle.gerz@kjemi.uio.no
ingalsc@kjemi.uio.no
_chemical_name_common            ?
_chemical_name_systematic        ?
_chemical_formula_moiety         '2(Cl), C17 H16 N4 O4, 3(H2 O)'
_chemical_formula_sum            'C17 H22 Cl2 N4 O7'
_chemical_formula_weight         465.28
_chemical_melting_point          ?
loop_
_atom_type_symbol
_atom_type_description
_atom_type_scat_dispersion_real
_atom_type_scat_dispersion_imag
_atom_type_scat_source
C C 0.0033 0.0016 'International Tables Vol C Tables 4.2.6.8 and 6.1.1.4'
H H 0.0000 0.0000 'International Tables Vol C Tables 4.2.6.8 and 6.1.1.4'
Cl Cl 0.1484 0.1585 'International Tables Vol C Tables 4.2.6.8 and 6.1.1.4'
N N 0.0061 0.0033 'International Tables Vol C Tables 4.2.6.8 and 6.1.1.4'
O O 0.0106 0.0060 'International Tables Vol C Tables 4.2.6.8 and 6.1.1.4'

_shelx_space_group_comment       
;
The symmetry employed for this shelxl refinement is uniquely defined
by the following loop, which should always be used as a source of
symmetry information in preference to the above space-group names.
They are only intended as comments.
;
_space_group_crystal_system      triclinic
_space_group_IT_number           2
_space_group_name_H-M_alt        'P -1'
_space_group_name_Hall           '-P 1'
loop_
_space_group_symop_operation_xyz
'x, y, z'
'-x, -y, -z'

_cell_length_a                   9.4125(5)
_cell_length_b                   9.5825(5)
_cell_length_c                   12.6203(7)
_cell_angle_alpha                111.8100(10)
_cell_angle_beta                 94.7840(10)
_cell_angle_gamma                97.0590(10)
_cell_volume                     1038.46(10)
_cell_formula_units_Z            2
_cell_measurement_reflns_used    9892
_cell_measurement_temperature    100.0
_cell_measurement_theta_max      28.29
_cell_measurement_theta_min      2.31
_shelx_estimated_absorpt_T_max   0.941
_shelx_estimated_absorpt_T_min   0.869
_exptl_absorpt_coefficient_mu    0.360
_exptl_absorpt_correction_T_max  0.7457
_exptl_absorpt_correction_T_min  0.6944
_exptl_absorpt_correction_type   multi-scan
_exptl_absorpt_process_details   
;
SADABS-2016/2 (Bruker,2016/2) was used for absorption correction.
wR2(int) was 0.1059 before and 0.0429 after correction.
The Ratio of minimum to maximum transmission is 0.9312.
The \l/2 correction factor is Not present.
;
_exptl_absorpt_special_details   ?
_exptl_crystal_colour            'clear yellow'
_exptl_crystal_colour_lustre     clear
_exptl_crystal_colour_primary    yellow
_exptl_crystal_density_diffrn    1.488
_exptl_crystal_density_meas      ?
_exptl_crystal_density_method    ?
_exptl_crystal_description       block
_exptl_crystal_F_000             484
_exptl_crystal_size_max          0.4
_exptl_crystal_size_mid          0.25
_exptl_crystal_size_min          0.17
_exptl_transmission_factor_max   ?
_exptl_transmission_factor_min   ?
_diffrn_reflns_av_R_equivalents  0.0290
_diffrn_reflns_av_unetI/netI     0.0181
_diffrn_reflns_Laue_measured_fraction_full 0.998
_diffrn_reflns_Laue_measured_fraction_max 0.997
_diffrn_reflns_limit_h_max       12
_diffrn_reflns_limit_h_min       -12
_diffrn_reflns_limit_k_max       12
_diffrn_reflns_limit_k_min       -12
_diffrn_reflns_limit_l_max       16
_diffrn_reflns_limit_l_min       -16
_diffrn_reflns_number            34513
_diffrn_reflns_point_group_measured_fraction_full 0.998
_diffrn_reflns_point_group_measured_fraction_max 0.997
_diffrn_reflns_theta_full        25.242
_diffrn_reflns_theta_max         28.339
_diffrn_reflns_theta_min         2.202
_diffrn_ambient_temperature      100.0
_diffrn_detector                 'Bruker Photon 100 area detector'
_diffrn_detector_area_resol_mean 10.42
_diffrn_detector_type            'CMOS area detector'
_diffrn_measured_fraction_theta_full 0.998
_diffrn_measured_fraction_theta_max 0.997
_diffrn_measurement_device       'three-circle diffractometer'
_diffrn_measurement_device_type  'Bruker D8 Venture'
_diffrn_measurement_method       '\w and \f shutterless scans'
_diffrn_radiation_monochromator  'mirror optics'
_diffrn_radiation_probe          x-ray
_diffrn_radiation_type           MoK\a
_diffrn_radiation_wavelength     0.71073
_diffrn_source                   'microfocus sealed X-ray tube'
_diffrn_source_current           1.0
_diffrn_source_power             0.05
_diffrn_source_type              'Incoatec I\ms'
_diffrn_source_voltage           50.0
_diffrn_standards_number         0
_reflns_Friedel_coverage         0.000
_reflns_Friedel_fraction_full    .
_reflns_Friedel_fraction_max     .
_reflns_number_gt                4594
_reflns_number_total             5156
_reflns_special_details          
;
 Reflections were merged by SHELXL according to the crystal
 class for the calculation of statistics and refinement.
 
 _reflns_Friedel_fraction is defined as the number of unique
 Friedel pairs measured divided by the number that would be
 possible theoretically, ignoring centric projections and
 systematic absences.
;
_reflns_threshold_expression     'I > 2\s(I)'
_computing_cell_refinement       'SAINT V8.40A (Bruker, 2019)'
_computing_data_collection       ?
_computing_data_reduction        'SAINT V8.40A (Bruker, 2019)'
_computing_molecular_graphics    'Olex2 1.3 (Dolomanov et al., 2009)'
_computing_publication_material  'Olex2 1.3 (Dolomanov et al., 2009)'
_computing_structure_refinement  'SHELXL 2018/3 (Sheldrick, 2015)'
_computing_structure_solution    'SHELXT 2014/5 (Sheldrick, 2014)'
_refine_diff_density_max         0.431
_refine_diff_density_min         -0.285
_refine_diff_density_rms         0.058
_refine_ls_extinction_coef       .
_refine_ls_extinction_method     none
_refine_ls_goodness_of_fit_ref   1.060
_refine_ls_hydrogen_treatment    mixed
_refine_ls_matrix_type           full
_refine_ls_number_parameters     298
_refine_ls_number_reflns         5156
_refine_ls_number_restraints     0
_refine_ls_R_factor_all          0.0382
_refine_ls_R_factor_gt           0.0326
_refine_ls_restrained_S_all      1.060
_refine_ls_shift/su_max          0.001
_refine_ls_shift/su_mean         0.000
_refine_ls_structure_factor_coef Fsqd
_refine_ls_weighting_details     
'w=1/[\s^2^(Fo^2^)+(0.0460P)^2^+0.5320P] where P=(Fo^2^+2Fc^2^)/3'
_refine_ls_weighting_scheme      calc
_refine_ls_wR_factor_gt          0.0850
_refine_ls_wR_factor_ref         0.0885
_refine_special_details          ?
_olex2_refinement_description    
;
1. Fixed Uiso
 At 1.2 times of:
  All C(H) groups, All C(H,H) groups, All N(H) groups
 At 1.5 times of:
  All O(H) groups, All O(H,H) groups
2.a Free rotating group:
 O7(H7A,H7B), O6(H6A,H6B), O5(H5A,H5B)
2.b Secondary CH2 refined with riding coordinates:
 C14(H14A,H14B)
2.c Aromatic/amide H refined with riding coordinates:
 N3(H3), N4(H4A), C5(H5), C4(H4B), C2(H2A), C9(H9), C8(H8), C11(H11)
2.d Idealised tetrahedral OH refined as rotating group:
 O1(H1), O4(H4)
;
_atom_sites_solution_hydrogens   mixed
_atom_sites_solution_primary     ?
_atom_sites_solution_secondary   ?
loop_
_atom_site_label
_atom_site_type_symbol
_atom_site_fract_x
_atom_site_fract_y
_atom_site_fract_z
_atom_site_U_iso_or_equiv
_atom_site_adp_type
_atom_site_occupancy
_atom_site_site_symmetry_order
_atom_site_calc_flag
_atom_site_refinement_flags_posn
_atom_site_refinement_flags_adp
_atom_site_refinement_flags_occupancy
_atom_site_disorder_assembly
_atom_site_disorder_group
Cl1 Cl 0.73035(3) -0.31882(3) 0.47493(3) 0.01774(8) Uani 1 1 d . . . . .
Cl2 Cl 1.00419(3) 1.57043(4) 0.77652(3) 0.01969(9) Uani 1 1 d . . . . .
O1 O 0.25856(10) 1.10238(11) 0.92077(9) 0.0190(2) Uani 1 1 d . . . . .
H1 H 0.241096 1.189650 0.958836 0.028 Uiso 1 1 calc R U . . .
O4 O 0.63837(12) -0.01148(11) 0.59169(9) 0.0226(2) Uani 1 1 d . . . . .
H4 H 0.666898 -0.094442 0.557892 0.034 Uiso 1 1 calc R U . . .
O2 O 0.47745(11) 1.23277(11) 0.93609(9) 0.0208(2) Uani 1 1 d . . . . .
O7 O 1.04955(11) 0.69549(11) 0.58257(9) 0.0215(2) Uani 1 1 d G . . . .
H7A H 1.039358 0.645231 0.627147 0.032 Uiso 1 1 d G U . . .
H7B H 0.968132 0.667400 0.536445 0.032 Uiso 1 1 d G U . . .
O6 O 0.24321(12) 1.61819(13) 0.98556(10) 0.0264(2) Uani 1 1 d G . . . .
H6A H 0.329991 1.666018 0.991157 0.040 Uiso 1 1 d G U . . .
H6B H 0.198084 1.617036 0.922153 0.040 Uiso 1 1 d G U . . .
O5 O 0.19142(13) 1.36296(12) 1.02712(11) 0.0310(3) Uani 1 1 d G . . . .
H5A H 0.210156 1.442091 1.009300 0.047 Uiso 1 1 d G U . . .
H5B H 0.129637 1.387229 1.075864 0.047 Uiso 1 1 d G U . . .
N1 N 0.64715(12) 0.49038(12) 0.61532(10) 0.0153(2) Uani 1 1 d . . . . .
N2 N 0.78339(12) 0.81269(12) 0.78696(10) 0.0158(2) Uani 1 1 d . . . . .
O3 O 0.74721(16) 0.05806(13) 0.46423(13) 0.0455(4) Uani 1 1 d . . . . .
N3 N 1.01627(12) 0.99763(13) 0.69555(10) 0.0179(2) Uani 1 1 d . . . . .
H3 H 1.038492 0.906280 0.661730 0.021 Uiso 1 1 calc R U . . .
N4 N 0.99784(13) 1.23219(13) 0.73552(11) 0.0222(3) Uani 1 1 d . . . . .
H4A H 1.005684 1.323165 0.732688 0.027 Uiso 1 1 calc R U . . .
C1 C 0.63863(13) 0.81832(14) 0.79376(11) 0.0135(2) Uani 1 1 d . . . . .
C3 C 0.44221(14) 0.96057(14) 0.85138(11) 0.0137(2) Uani 1 1 d . . . . .
C5 C 0.39030(14) 0.68869(15) 0.76471(11) 0.0161(2) Uani 1 1 d . . . . .
H5 H 0.322792 0.596535 0.738108 0.019 Uiso 1 1 calc R U . . .
C12 C 0.39595(14) 1.11175(14) 0.90689(11) 0.0144(2) Uani 1 1 d . . . . .
C4 C 0.34222(14) 0.82676(15) 0.81260(11) 0.0159(2) Uani 1 1 d . . . . .
H4B H 0.242663 0.829882 0.818801 0.019 Uiso 1 1 calc R U . . .
C7 C 0.57747(13) 0.52969(14) 0.70893(11) 0.0139(2) Uani 1 1 d . . . . .
C2 C 0.58804(13) 0.95713(14) 0.84112(11) 0.0137(2) Uani 1 1 d . . . . .
H2A H 0.654167 1.050137 0.866576 0.016 Uiso 1 1 calc R U . . .
C15 C 0.94011(14) 1.04182(15) 0.78872(11) 0.0164(3) Uani 1 1 d . . . . .
C9 C 0.57546(15) 0.27676(15) 0.70414(12) 0.0177(3) Uani 1 1 d . . . . .
H9 H 0.550318 0.202180 0.735196 0.021 Uiso 1 1 calc R U . . .
C10 C 0.64500(14) 0.24076(14) 0.60719(12) 0.0164(3) Uani 1 1 d . . . . .
C6 C 0.53605(14) 0.68269(14) 0.75490(11) 0.0136(2) Uani 1 1 d . . . . .
C8 C 0.54268(15) 0.42208(15) 0.75566(11) 0.0174(3) Uani 1 1 d . . . . .
H8 H 0.496449 0.447794 0.822882 0.021 Uiso 1 1 calc R U . . .
C11 C 0.68171(14) 0.35130(15) 0.56388(12) 0.0171(3) Uani 1 1 d . . . . .
H11 H 0.730967 0.329020 0.498301 0.021 Uiso 1 1 calc R U . . .
C14 C 0.89617(14) 0.94193(15) 0.85132(12) 0.0171(3) Uani 1 1 d . . . . .
H14A H 0.982383 0.903413 0.872877 0.020 Uiso 1 1 calc R U . . .
H14B H 0.862472 1.004559 0.923543 0.020 Uiso 1 1 calc R U . . .
C16 C 0.92923(15) 1.18939(16) 0.81324(12) 0.0197(3) Uani 1 1 d . . . . .
C17 C 1.05039(16) 1.11512(16) 0.66543(13) 0.0225(3) Uani 1 1 d . . . . .
C13 C 0.68337(15) 0.08638(15) 0.54598(13) 0.0201(3) Uani 1 1 d . . . . .
H16 H 0.886(2) 1.260(2) 0.8751(16) 0.026(5) Uiso 1 1 d . . . . .
H17 H 1.106(2) 1.119(2) 0.6069(17) 0.032(5) Uiso 1 1 d . . . . .
H2 H 0.810(2) 0.725(2) 0.7725(16) 0.028(5) Uiso 1 1 d . . . . .
H1A H 0.671(2) 0.564(2) 0.5828(17) 0.034(5) Uiso 1 1 d . . . . .

loop_
_atom_site_aniso_label
_atom_site_aniso_U_11
_atom_site_aniso_U_22
_atom_site_aniso_U_33
_atom_site_aniso_U_23
_atom_site_aniso_U_13
_atom_site_aniso_U_12
Cl1 0.02278(16) 0.01168(14) 0.01986(15) 0.00672(11) 0.00361(12) 0.00444(11)
Cl2 0.01971(16) 0.01501(15) 0.02889(17) 0.01139(13) 0.00838(12) 0.00673(12)
O1 0.0151(4) 0.0136(4) 0.0264(5) 0.0039(4) 0.0062(4) 0.0059(3)
O4 0.0337(6) 0.0107(4) 0.0266(5) 0.0081(4) 0.0087(4) 0.0091(4)
O2 0.0199(5) 0.0118(4) 0.0306(5) 0.0067(4) 0.0073(4) 0.0040(4)
O7 0.0222(5) 0.0173(5) 0.0275(5) 0.0105(4) 0.0069(4) 0.0039(4)
O6 0.0248(5) 0.0274(6) 0.0293(6) 0.0144(5) 0.0048(4) 0.0001(4)
O5 0.0409(7) 0.0183(5) 0.0400(6) 0.0119(5) 0.0240(5) 0.0126(5)
N1 0.0161(5) 0.0106(5) 0.0205(5) 0.0064(4) 0.0055(4) 0.0033(4)
N2 0.0134(5) 0.0096(5) 0.0245(6) 0.0056(4) 0.0048(4) 0.0039(4)
O3 0.0655(9) 0.0188(6) 0.0672(9) 0.0207(6) 0.0500(8) 0.0210(6)
N3 0.0189(5) 0.0121(5) 0.0234(6) 0.0059(4) 0.0066(4) 0.0054(4)
N4 0.0242(6) 0.0126(5) 0.0321(7) 0.0098(5) 0.0084(5) 0.0051(4)
C1 0.0141(6) 0.0128(6) 0.0153(6) 0.0065(5) 0.0042(4) 0.0038(4)
C3 0.0163(6) 0.0120(6) 0.0144(6) 0.0056(5) 0.0036(4) 0.0051(5)
C5 0.0161(6) 0.0123(6) 0.0187(6) 0.0045(5) 0.0038(5) 0.0016(5)
C12 0.0158(6) 0.0138(6) 0.0155(6) 0.0065(5) 0.0037(5) 0.0055(5)
C4 0.0137(6) 0.0147(6) 0.0192(6) 0.0054(5) 0.0044(5) 0.0035(5)
C7 0.0128(5) 0.0105(5) 0.0172(6) 0.0039(5) 0.0014(4) 0.0025(4)
C2 0.0150(6) 0.0102(5) 0.0165(6) 0.0057(4) 0.0028(4) 0.0026(4)
C15 0.0127(6) 0.0143(6) 0.0211(6) 0.0052(5) 0.0031(5) 0.0029(5)
C9 0.0204(6) 0.0134(6) 0.0218(6) 0.0093(5) 0.0038(5) 0.0036(5)
C10 0.0153(6) 0.0105(6) 0.0234(6) 0.0060(5) 0.0031(5) 0.0033(5)
C6 0.0166(6) 0.0095(5) 0.0150(6) 0.0044(4) 0.0031(4) 0.0037(4)
C8 0.0205(6) 0.0149(6) 0.0185(6) 0.0071(5) 0.0056(5) 0.0051(5)
C11 0.0169(6) 0.0126(6) 0.0225(6) 0.0056(5) 0.0078(5) 0.0048(5)
C14 0.0153(6) 0.0144(6) 0.0211(6) 0.0061(5) 0.0028(5) 0.0032(5)
C16 0.0176(6) 0.0150(6) 0.0255(7) 0.0057(5) 0.0046(5) 0.0046(5)
C17 0.0231(7) 0.0181(7) 0.0294(7) 0.0111(6) 0.0089(6) 0.0055(5)
C13 0.0194(6) 0.0119(6) 0.0304(7) 0.0081(5) 0.0077(5) 0.0046(5)

_geom_special_details            
;
 All esds (except the esd in the dihedral angle between two l.s. planes)
 are estimated using the full covariance matrix.  The cell esds are taken
 into account individually in the estimation of esds in distances, angles
 and torsion angles; correlations between esds in cell parameters are only
 used when they are defined by crystal symmetry.  An approximate (isotropic)
 treatment of cell esds is used for estimating esds involving l.s. planes.
;
loop_
_geom_bond_atom_site_label_1
_geom_bond_atom_site_label_2
_geom_bond_distance
_geom_bond_site_symmetry_2
_geom_bond_publ_flag
O1 H1 0.8400 . ?
O1 C12 1.3161(15) . ?
O4 H4 0.8400 . ?
O4 C13 1.3178(17) . ?
O2 C12 1.2188(16) . ?
O7 H7A 0.8698 . ?
O7 H7B 0.8701 . ?
O6 H6A 0.8698 . ?
O6 H6B 0.8697 . ?
O5 H5A 0.8701 . ?
O5 H5B 0.8702 . ?
N1 C7 1.3517(17) . ?
N1 C11 1.3425(16) . ?
N1 H1A 0.95(2) . ?
N2 C1 1.3788(16) . ?
N2 C14 1.4512(17) . ?
N2 H2 0.87(2) . ?
O3 C13 1.1978(19) . ?
N3 H3 0.8800 . ?
N3 C15 1.3860(17) . ?
N3 C17 1.3284(18) . ?
N4 H4A 0.8800 . ?
N4 C16 1.3737(19) . ?
N4 C17 1.3257(18) . ?
C1 C2 1.4020(17) . ?
C1 C6 1.4145(17) . ?
C3 C12 1.4936(17) . ?
C3 C4 1.3892(18) . ?
C3 C2 1.3927(17) . ?
C5 H5 0.9500 . ?
C5 C4 1.3854(17) . ?
C5 C6 1.3939(18) . ?
C4 H4B 0.9500 . ?
C7 C6 1.4779(17) . ?
C7 C8 1.3855(18) . ?
C2 H2A 0.9500 . ?
C15 C14 1.4935(19) . ?
C15 C16 1.3496(19) . ?
C9 H9 0.9500 . ?
C9 C10 1.3855(19) . ?
C9 C8 1.3868(18) . ?
C10 C11 1.3827(19) . ?
C10 C13 1.4982(18) . ?
C8 H8 0.9500 . ?
C11 H11 0.9500 . ?
C14 H14A 0.9900 . ?
C14 H14B 0.9900 . ?
C16 H16 0.980(19) . ?
C17 H17 0.95(2) . ?

loop_
_geom_angle_atom_site_label_1
_geom_angle_atom_site_label_2
_geom_angle_atom_site_label_3
_geom_angle
_geom_angle_site_symmetry_1
_geom_angle_site_symmetry_3
_geom_angle_publ_flag
C12 O1 H1 109.5 . . ?
C13 O4 H4 109.5 . . ?
H7A O7 H7B 104.5 . . ?
H6A O6 H6B 104.5 . . ?
H5A O5 H5B 104.5 . . ?
C7 N1 H1A 118.5(12) . . ?
C11 N1 C7 123.31(11) . . ?
C11 N1 H1A 118.1(12) . . ?
C1 N2 C14 122.69(11) . . ?
C1 N2 H2 116.9(13) . . ?
C14 N2 H2 114.1(13) . . ?
C15 N3 H3 125.4 . . ?
C17 N3 H3 125.4 . . ?
C17 N3 C15 109.15(11) . . ?
C16 N4 H4A 125.3 . . ?
C17 N4 H4A 125.3 . . ?
C17 N4 C16 109.40(12) . . ?
N2 C1 C2 121.66(11) . . ?
N2 C1 C6 120.66(11) . . ?
C2 C1 C6 117.66(11) . . ?
C4 C3 C12 120.64(11) . . ?
C4 C3 C2 120.97(11) . . ?
C2 C3 C12 118.39(11) . . ?
C4 C5 H5 119.4 . . ?
C4 C5 C6 121.12(12) . . ?
C6 C5 H5 119.4 . . ?
O1 C12 C3 113.76(11) . . ?
O2 C12 O1 122.99(12) . . ?
O2 C12 C3 123.24(12) . . ?
C3 C4 H4B 120.6 . . ?
C5 C4 C3 118.80(12) . . ?
C5 C4 H4B 120.6 . . ?
N1 C7 C6 119.22(11) . . ?
N1 C7 C8 118.36(11) . . ?
C8 C7 C6 122.37(11) . . ?
C1 C2 H2A 119.5 . . ?
C3 C2 C1 120.92(11) . . ?
C3 C2 H2A 119.5 . . ?
N3 C15 C14 123.38(11) . . ?
C16 C15 N3 106.40(12) . . ?
C16 C15 C14 129.95(13) . . ?
C10 C9 H9 120.1 . . ?
C10 C9 C8 119.75(12) . . ?
C8 C9 H9 120.1 . . ?
C9 C10 C13 123.11(12) . . ?
C11 C10 C9 119.23(12) . . ?
C11 C10 C13 117.66(12) . . ?
C1 C6 C7 122.52(11) . . ?
C5 C6 C1 120.51(11) . . ?
C5 C6 C7 116.88(11) . . ?
C7 C8 C9 119.89(12) . . ?
C7 C8 H8 120.1 . . ?
C9 C8 H8 120.1 . . ?
N1 C11 C10 119.42(12) . . ?
N1 C11 H11 120.3 . . ?
C10 C11 H11 120.3 . . ?
N2 C14 C15 114.87(11) . . ?
N2 C14 H14A 108.5 . . ?
N2 C14 H14B 108.5 . . ?
C15 C14 H14A 108.5 . . ?
C15 C14 H14B 108.5 . . ?
H14A C14 H14B 107.5 . . ?
N4 C16 H16 122.8(11) . . ?
C15 C16 N4 107.14(12) . . ?
C15 C16 H16 130.0(11) . . ?
N3 C17 H17 127.5(12) . . ?
N4 C17 N3 107.90(13) . . ?
N4 C17 H17 124.6(12) . . ?
O4 C13 C10 112.53(12) . . ?
O3 C13 O4 125.06(13) . . ?
O3 C13 C10 122.40(13) . . ?

loop_
_geom_torsion_atom_site_label_1
_geom_torsion_atom_site_label_2
_geom_torsion_atom_site_label_3
_geom_torsion_atom_site_label_4
_geom_torsion
_geom_torsion_site_symmetry_1
_geom_torsion_site_symmetry_2
_geom_torsion_site_symmetry_3
_geom_torsion_site_symmetry_4
_geom_torsion_publ_flag
N1 C7 C6 C1 -59.54(17) . . . . ?
N1 C7 C6 C5 123.96(13) . . . . ?
N1 C7 C8 C9 -1.99(19) . . . . ?
N2 C1 C2 C3 -177.51(12) . . . . ?
N2 C1 C6 C5 178.29(12) . . . . ?
N2 C1 C6 C7 1.91(19) . . . . ?
N3 C15 C14 N2 -70.31(16) . . . . ?
N3 C15 C16 N4 0.10(15) . . . . ?
C1 N2 C14 C15 -92.25(15) . . . . ?
C12 C3 C4 C5 -178.11(12) . . . . ?
C12 C3 C2 C1 177.58(11) . . . . ?
C4 C3 C12 O1 4.16(17) . . . . ?
C4 C3 C12 O2 -175.45(13) . . . . ?
C4 C3 C2 C1 -1.48(19) . . . . ?
C4 C5 C6 C1 -0.1(2) . . . . ?
C4 C5 C6 C7 176.50(12) . . . . ?
C7 N1 C11 C10 0.1(2) . . . . ?
C2 C1 C6 C5 -0.45(18) . . . . ?
C2 C1 C6 C7 -176.82(11) . . . . ?
C2 C3 C12 O1 -174.90(11) . . . . ?
C2 C3 C12 O2 5.50(19) . . . . ?
C2 C3 C4 C5 0.92(19) . . . . ?
C15 N3 C17 N4 -0.43(16) . . . . ?
C9 C10 C11 N1 -1.1(2) . . . . ?
C9 C10 C13 O4 2.65(19) . . . . ?
C9 C10 C13 O3 -177.79(16) . . . . ?
C10 C9 C8 C7 1.0(2) . . . . ?
C6 C1 C2 C3 1.21(18) . . . . ?
C6 C5 C4 C3 -0.2(2) . . . . ?
C6 C7 C8 C9 175.52(12) . . . . ?
C8 C7 C6 C1 122.97(14) . . . . ?
C8 C7 C6 C5 -53.53(17) . . . . ?
C8 C9 C10 C11 0.5(2) . . . . ?
C8 C9 C10 C13 -179.59(13) . . . . ?
C11 N1 C7 C6 -176.17(12) . . . . ?
C11 N1 C7 C8 1.42(19) . . . . ?
C11 C10 C13 O4 -177.47(12) . . . . ?
C11 C10 C13 O3 2.1(2) . . . . ?
C14 N2 C1 C2 15.26(19) . . . . ?
C14 N2 C1 C6 -163.42(12) . . . . ?
C14 C15 C16 N4 174.23(13) . . . . ?
C16 N4 C17 N3 0.50(17) . . . . ?
C16 C15 C14 N2 116.44(16) . . . . ?
C17 N3 C15 C14 -174.41(13) . . . . ?
C17 N3 C15 C16 0.20(16) . . . . ?
C17 N4 C16 C15 -0.37(17) . . . . ?
C13 C10 C11 N1 178.98(12) . . . . ?

_shelx_res_file                  
;
TITL mo_IG0247_0m_a.res in P-1
    mo_ig0247_0m_a.res
    created by SHELXL-2018/3 at 12:51:29 on 26-Aug-2021
REM Old TITL mo_IG0247_0m in P-1
REM SHELXT solution in P-1
REM R1 0.107, Rweak 0.005, Alpha 0.035, Orientation as input
REM Formula found by SHELXT: C18 Cl2 N2 O8
CELL 0.71073 9.4125 9.5825 12.6203 111.81 94.784 97.059
ZERR 2 0.0005 0.0005 0.0007 0.001 0.001 0.001
LATT 1
SFAC C H Cl N O
UNIT 34 44 4 8 14

L.S. 20
PLAN  5
SIZE 0.17 0.25 0.4
TEMP -173.15
CONF
BOND $H
LIST 6
MORE -1
fmap 2
acta
OMIT 0 4 0
OMIT 1 -5 5
OMIT -3 -1 3
OMIT 1 -4 2
OMIT 2 -3 2
REM <olex2.extras>
REM <HklSrc "%.\\mo_IG0247_0m_a.hkl">
REM </olex2.extras>

WGHT    0.046000    0.532000
FVAR       0.92363
CL1   3    0.730352   -0.318817    0.474934    11.00000    0.02278    0.01168 =
         0.01986    0.00672    0.00361    0.00444
CL2   3    1.004195    1.570435    0.776523    11.00000    0.01971    0.01501 =
         0.02889    0.01139    0.00838    0.00673
O1    5    0.258561    1.102377    0.920775    11.00000    0.01509    0.01358 =
         0.02645    0.00389    0.00617    0.00595
AFIX 147
H1    2    0.241096    1.189650    0.958836    11.00000   -1.50000
AFIX   0
O4    5    0.638372   -0.011484    0.591693    11.00000    0.03372    0.01071 =
         0.02657    0.00815    0.00869    0.00908
AFIX 147
H4    2    0.666898   -0.094442    0.557892    11.00000   -1.50000
AFIX   0
O2    5    0.477447    1.232768    0.936086    11.00000    0.01987    0.01180 =
         0.03060    0.00670    0.00729    0.00402

AFIX   6
O7    5    1.049553    0.695494    0.582575    11.00000    0.02224    0.01730 =
         0.02752    0.01052    0.00686    0.00387
H7A   2    1.039358    0.645231    0.627147    11.00000   -1.50000
H7B   2    0.968132    0.667400    0.536445    11.00000   -1.50000
AFIX   6

O6    5    0.243208    1.618188    0.985559    11.00000    0.02475    0.02738 =
         0.02929    0.01445    0.00480    0.00007
H6A   2    0.329991    1.666018    0.991157    11.00000   -1.50000
H6B   2    0.198084    1.617036    0.922153    11.00000   -1.50000
AFIX   6

O5    5    0.191419    1.362961    1.027118    11.00000    0.04086    0.01831 =
         0.03999    0.01188    0.02405    0.01262
H5A   2    0.210156    1.442091    1.009300    11.00000   -1.50000
H5B   2    0.129637    1.387229    1.075864    11.00000   -1.50000
AFIX   0

N1    4    0.647150    0.490379    0.615315    11.00000    0.01608    0.01057 =
         0.02046    0.00644    0.00548    0.00327
N2    4    0.783390    0.812692    0.786963    11.00000    0.01337    0.00962 =
         0.02446    0.00564    0.00479    0.00385
O3    5    0.747213    0.058062    0.464227    11.00000    0.06548    0.01877 =
         0.06723    0.02068    0.05000    0.02098
N3    4    1.016273    0.997627    0.695549    11.00000    0.01889    0.01210 =
         0.02337    0.00592    0.00658    0.00544
AFIX  43
H3    2    1.038492    0.906280    0.661730    11.00000   -1.20000
AFIX   0
N4    4    0.997837    1.232194    0.735518    11.00000    0.02419    0.01261 =
         0.03211    0.00983    0.00836    0.00513
AFIX  43
H4A   2    1.005684    1.323165    0.732688    11.00000   -1.20000
AFIX   0
C1    1    0.638625    0.818319    0.793756    11.00000    0.01413    0.01280 =
         0.01525    0.00646    0.00419    0.00376
C3    1    0.442214    0.960575    0.851384    11.00000    0.01625    0.01204 =
         0.01441    0.00562    0.00364    0.00508
C5    1    0.390299    0.688692    0.764711    11.00000    0.01612    0.01226 =
         0.01868    0.00448    0.00383    0.00158
AFIX  43
H5    2    0.322792    0.596535    0.738108    11.00000   -1.20000
AFIX   0
C12   1    0.395952    1.111755    0.906886    11.00000    0.01584    0.01381 =
         0.01551    0.00654    0.00371    0.00546
C4    1    0.342219    0.826765    0.812599    11.00000    0.01366    0.01467 =
         0.01921    0.00545    0.00438    0.00355
AFIX  43
H4B   2    0.242663    0.829882    0.818801    11.00000   -1.20000
AFIX   0
C7    1    0.577473    0.529693    0.708927    11.00000    0.01283    0.01050 =
         0.01721    0.00387    0.00139    0.00245
C2    1    0.588041    0.957128    0.841123    11.00000    0.01500    0.01024 =
         0.01649    0.00568    0.00277    0.00259
AFIX  43
H2A   2    0.654167    1.050137    0.866576    11.00000   -1.20000
AFIX   0
C15   1    0.940112    1.041823    0.788721    11.00000    0.01274    0.01429 =
         0.02105    0.00519    0.00313    0.00294
C9    1    0.575455    0.276763    0.704135    11.00000    0.02045    0.01340 =
         0.02181    0.00931    0.00376    0.00356
AFIX  43
H9    2    0.550318    0.202180    0.735196    11.00000   -1.20000
AFIX   0
C10   1    0.644996    0.240761    0.607195    11.00000    0.01531    0.01050 =
         0.02342    0.00603    0.00310    0.00330
C6    1    0.536045    0.682690    0.754899    11.00000    0.01656    0.00947 =
         0.01499    0.00438    0.00315    0.00374
C8    1    0.542682    0.422080    0.755655    11.00000    0.02050    0.01489 =
         0.01847    0.00711    0.00559    0.00514
AFIX  43
H8    2    0.496449    0.447794    0.822882    11.00000   -1.20000
AFIX   0
C11   1    0.681714    0.351298    0.563881    11.00000    0.01687    0.01257 =
         0.02250    0.00561    0.00777    0.00481
AFIX  43
H11   2    0.730967    0.329020    0.498301    11.00000   -1.20000
AFIX   0
C14   1    0.896175    0.941933    0.851321    11.00000    0.01531    0.01435 =
         0.02114    0.00607    0.00280    0.00322
AFIX  23
H14A  2    0.982383    0.903413    0.872877    11.00000   -1.20000
H14B  2    0.862472    1.004559    0.923543    11.00000   -1.20000
AFIX   0
C16   1    0.929232    1.189385    0.813243    11.00000    0.01758    0.01503 =
         0.02546    0.00574    0.00465    0.00460
C17   1    1.050387    1.115120    0.665432    11.00000    0.02315    0.01808 =
         0.02942    0.01106    0.00893    0.00552
C13   1    0.683371    0.086378    0.545985    11.00000    0.01939    0.01189 =
         0.03044    0.00813    0.00770    0.00461
H16   2    0.886245    1.260112    0.875117    11.00000    0.02649
H17   2    1.105876    1.118911    0.606874    11.00000    0.03158
H2    2    0.810300    0.724803    0.772481    11.00000    0.02811
H1A   2    0.670549    0.563653    0.582810    11.00000    0.03374
HKLF 4


REM  mo_IG0247_0m_a.res in P-1
REM wR2 = 0.0885, GooF = S = 1.060, Restrained GooF = 1.060 for all data
REM R1 = 0.0326 for 4594 Fo > 4sig(Fo) and 0.0382 for all 5156 data
REM 298 parameters refined using 0 restraints

END

WGHT      0.0460      0.5319

REM Highest difference peak  0.431,  deepest hole -0.285,  1-sigma level  0.058
Q1    1   1.0538  1.6027  0.8443  11.00000  0.05    0.43
Q2    1   0.7904  0.0893  0.5259  11.00000  0.05    0.42
Q3    1   0.7712 -0.2937  0.4224  11.00000  0.05    0.37
Q4    1   0.4000  0.8936  0.8423  11.00000  0.05    0.36
Q5    1   0.8035 -0.2729  0.5309  11.00000  0.05    0.35
;
_shelx_res_checksum              84306
_olex2_date_sample_data_collection 2021-08-25
_olex2_date_sample_submission    2021-08-16
_olex2_exptl_crystal_mounting_method 
'Frozen on a Mitegen cryoloop using Paretone oil.'
_olex2_submission_special_instructions 'No special instructions were received'
####################################################################### 
# 
# This file contains crystal structure data downloaded from the 
# Cambridge Structural Database (CSD) hosted by the Cambridge 
# Crystallographic Data Centre (CCDC).
# 
# Full information about CCDC data access policies and citation 
# guidelines are available at http://www.ccdc.cam.ac.uk/access/V1 
# 
# Audit and citation data items may have been added by the CCDC. 
# Please retain this information to preserve the provenance of 
# this file and to allow appropriate attribution of the data. 
# 
#######################################################################

data_mo_rc108_0m_a
_database_code_depnum_ccdc_archive 'CCDC 2325932'
loop_
_audit_author_name
_audit_author_address
'Inga Schmidtke'
;University of Oslo
Norway
;
_audit_update_record             
;
2024-02-05 deposited with the CCDC.	2024-02-16 downloaded from the CCDC.
;
_audit_creation_date             2024-01-16
_audit_creation_method           
;
Olex2 1.5
(compiled 2023.08.24 svn.re1ec1418 for OlexSys, GUI svn.r6817)
;
_shelx_SHELXL_version_number     2018/3
loop_
_audit_author_email
r.c.s.pupo@kjemi.uio.no
inga.schmidtke@smn.uio.no
isabelle.gerz@kjemi.uio.no
d.s.wragg@smn.uio.no
_chemical_name_common            ?
_chemical_name_systematic        ?
_chemical_formula_moiety         'C38 H36 Cu N8 O8'
_chemical_formula_sum            'C38 H36 Cu N8 O8'
_chemical_formula_weight         796.29
_chemical_melting_point          ?
loop_
_atom_type_symbol
_atom_type_description
_atom_type_scat_dispersion_real
_atom_type_scat_dispersion_imag
_atom_type_scat_source
C C 0.0033 0.0016 'International Tables Vol C Tables 4.2.6.8 and 6.1.1.4'
H H 0.0000 0.0000 'International Tables Vol C Tables 4.2.6.8 and 6.1.1.4'
Cu Cu 0.3201 1.2651 'International Tables Vol C Tables 4.2.6.8 and 6.1.1.4'
N N 0.0061 0.0033 'International Tables Vol C Tables 4.2.6.8 and 6.1.1.4'
O O 0.0106 0.0060 'International Tables Vol C Tables 4.2.6.8 and 6.1.1.4'

_shelx_space_group_comment       
;
The symmetry employed for this shelxl refinement is uniquely defined
by the following loop, which should always be used as a source of
symmetry information in preference to the above space-group names.
They are only intended as comments.
;
_space_group_crystal_system      triclinic
_space_group_IT_number           2
_space_group_name_H-M_alt        'P -1'
_space_group_name_Hall           '-P 1'
loop_
_space_group_symop_operation_xyz
'x, y, z'
'-x, -y, -z'

_cell_length_a                   7.0232(12)
_cell_length_b                   13.372(2)
_cell_length_c                   20.612(3)
_cell_angle_alpha                95.020(7)
_cell_angle_beta                 91.808(9)
_cell_angle_gamma                100.397(9)
_cell_volume                     1894.5(5)
_cell_formula_units_Z            2
_cell_measurement_reflns_used    2625
_cell_measurement_temperature    100.00
_cell_measurement_theta_max      20.25
_cell_measurement_theta_min      2.64
_shelx_estimated_absorpt_T_max   0.968
_shelx_estimated_absorpt_T_min   0.894
_exptl_absorpt_coefficient_mu    0.639
_exptl_absorpt_correction_T_max  0.7446
_exptl_absorpt_correction_T_min  0.6570
_exptl_absorpt_correction_type   multi-scan
_exptl_absorpt_process_details   
;
SADABS-2016/2 (Bruker,2016/2) was used for absorption correction.
wR2(int) was 0.0909 before and 0.0592 after correction.
The Ratio of minimum to maximum transmission is 0.8824.
The \l/2 correction factor is Not present.
;
_exptl_absorpt_special_details   ?
_exptl_crystal_colour            yellow
_exptl_crystal_colour_primary    yellow
_exptl_crystal_density_diffrn    1.396
_exptl_crystal_density_meas      ?
_exptl_crystal_density_method    ?
_exptl_crystal_description       needle
_exptl_crystal_F_000             826
_exptl_crystal_size_max          0.18
_exptl_crystal_size_mid          0.128
_exptl_crystal_size_min          0.052
_exptl_transmission_factor_max   ?
_exptl_transmission_factor_min   ?
_diffrn_reflns_av_R_equivalents  0.0689
_diffrn_reflns_av_unetI/netI     0.0643
_diffrn_reflns_Laue_measured_fraction_full 0.993
_diffrn_reflns_Laue_measured_fraction_max 0.993
_diffrn_reflns_limit_h_max       7
_diffrn_reflns_limit_h_min       -7
_diffrn_reflns_limit_k_max       13
_diffrn_reflns_limit_k_min       -13
_diffrn_reflns_limit_l_max       20
_diffrn_reflns_limit_l_min       -20
_diffrn_reflns_number            17194
_diffrn_reflns_point_group_measured_fraction_full 0.993
_diffrn_reflns_point_group_measured_fraction_max 0.993
_diffrn_reflns_theta_full        21.035
_diffrn_reflns_theta_max         21.035
_diffrn_reflns_theta_min         1.764
_diffrn_ambient_temperature      100.00
_diffrn_detector_area_resol_mean ?
_diffrn_measured_fraction_theta_full 0.993
_diffrn_measured_fraction_theta_max 0.993
_diffrn_measurement_device_type  'Bruker D8 Venture'
_diffrn_measurement_method       '\f and \w scans'
_diffrn_radiation_type           MoK\a
_diffrn_radiation_wavelength     0.71073
_diffrn_source                   ?
_diffrn_source_current           1.0
_diffrn_source_power             0.05
_diffrn_source_voltage           50.0
_diffrn_standards_number         0
_reflns_Friedel_coverage         0.000
_reflns_Friedel_fraction_full    .
_reflns_Friedel_fraction_max     .
_reflns_number_gt                3176
_reflns_number_total             4059
_reflns_special_details          
;
 Reflections were merged by SHELXL according to the crystal
 class for the calculation of statistics and refinement.
 
 Structure factors included contributions from the .fab file.
 
 _reflns_Friedel_fraction is defined as the number of unique
 Friedel pairs measured divided by the number that would be
 possible theoretically, ignoring centric projections and
 systematic absences.
;
_reflns_threshold_expression     'I > 2\s(I)'
_computing_cell_refinement       'SAINT V8.40B (Bruker, 2019)'
_computing_data_collection       'Bruker Apex 3, Bruker 2019'
_computing_data_reduction        'SAINT V8.40B (Bruker, 2019)'
_computing_molecular_graphics    'Olex2 1.5 (Dolomanov et al., 2009)'
_computing_publication_material  'Olex2 1.5 (Dolomanov et al., 2009)'
_computing_structure_refinement  'SHELXL 2018/3 (Sheldrick, 2015)'
_computing_structure_solution    'SHELXT 2018/2 (Sheldrick, 2018)'
_refine_diff_density_max         0.923
_refine_diff_density_min         -0.934
_refine_diff_density_rms         0.121
_refine_ls_extinction_coef       .
_refine_ls_extinction_method     none
_refine_ls_goodness_of_fit_ref   1.166
_refine_ls_hydrogen_treatment    constr
_refine_ls_matrix_type           full
_refine_ls_number_parameters     332
_refine_ls_number_reflns         4059
_refine_ls_number_restraints     36
_refine_ls_R_factor_all          0.1283
_refine_ls_R_factor_gt           0.1064
_refine_ls_restrained_S_all      1.161
_refine_ls_shift/su_max          0.000
_refine_ls_shift/su_mean         0.000
_refine_ls_structure_factor_coef Fsqd
_refine_ls_weighting_details     
'w=1/[\s^2^(Fo^2^)+(0.0544P)^2^+27.8398P] where P=(Fo^2^+2Fc^2^)/3'
_refine_ls_weighting_scheme      calc
_refine_ls_wR_factor_gt          0.2336
_refine_ls_wR_factor_ref         0.2436
_refine_special_details          
'The sample scattered very weakly. Similar carbon and oxygen atom environments were constrained to have the same thermal parameteres using EADP, see _olex2_refinement_description section 3. Some carbon atoms were restrained to behave more isotropically using ISOR. The solvent mask removed 59 disordered electrons per unit cell, correspond roughly to the electron count of one BF4- counterion (42) and one acetonitrile solvent molecule (22) per unit cell.'
_olex2_refinement_description    
;
1. Fixed Uiso
 At 1.2 times of:
  All C(H) groups, All C(H,H) groups, All N(H) groups
 At 1.5 times of:
  All C(H,H,H) groups
2. Uiso/Uaniso restraints and constraints
Uanis(C4) \\sim Ueq, Uanis(C6) \\sim Ueq, Uanis(C5) \\sim Ueq: with sigma of
0.1 and sigma for terminal atoms of 0.2
Uanis(C3) \\sim Ueq, Uanis(C2) \\sim Ueq, Uanis(C1) \\sim Ueq: with sigma of
0.1 and sigma for terminal atoms of 0.2
Uanis(C25) = Uanis(C26) = Uanis(C27) = Uanis(C28) = Uanis(C29) = Uanis(C30) =
Uanis(C31) = Uanis(C32) = Uanis(C33) = Uanis(C34) = Uanis(C10) = Uanis(C9) =
Uanis(C24) = Uanis(C14) = Uanis(C13) = Uanis(C12) = Uanis(C11) = Uanis(C15) =
Uanis(C16) = Uanis(C17) = Uanis(C18) = Uanis(C19)
Uanis(C35) = Uanis(C22) = Uanis(C37) = Uanis(C20)
Uanis(C8) = Uanis(C7)
Uanis(O5) = Uanis(O3) = Uanis(O1) = Uanis(O7)
3.a Secondary CH2 refined with riding coordinates:
 C7(H7A,H7B), C8(H8A,H8B)
3.b Aromatic/amide H refined with riding coordinates:
 N3(H3), N4(H4), N5(H5), N7(H7), C1(H1), C2(H2), C4(H4A), C5(H5A), C10(H10),
 C12(H12), C13(H13), C16(H16), C17(H17), C19(H19), C25(H25), C27(H27), C28(H28),
  C31(H31), C32(H32), C34(H34)
3.c Idealised Me refined as rotating group:
 C21(H21A,H21B,H21C), C23(H23A,H23B,H23C), C36(H36A,H36B,H36C), C38(H38A,H38B,
 H38C)
;
_atom_sites_solution_hydrogens   geom
_atom_sites_solution_primary     dual
_atom_sites_solution_secondary   ?
loop_
_atom_site_label
_atom_site_type_symbol
_atom_site_fract_x
_atom_site_fract_y
_atom_site_fract_z
_atom_site_U_iso_or_equiv
_atom_site_adp_type
_atom_site_occupancy
_atom_site_site_symmetry_order
_atom_site_calc_flag
_atom_site_refinement_flags_posn
_atom_site_refinement_flags_adp
_atom_site_refinement_flags_occupancy
_atom_site_disorder_assembly
_atom_site_disorder_group
Cu1 Cu 0.5440(2) 0.65469(11) 0.36587(7) 0.0298(5) Uani 1 1 d . . . . .
O1 O 0.7847(10) 0.9401(5) 0.0852(4) 0.0257(10) Uani 1 1 d . . . . .
O2 O 0.7096(12) 0.8639(6) -0.0165(3) 0.034(2) Uani 1 1 d . . . . .
O3 O 0.6413(10) 0.2297(5) 0.3194(4) 0.0257(10) Uani 1 1 d . . . . .
O4 O 0.5967(12) 0.1214(5) 0.2278(4) 0.039(2) Uani 1 1 d . . . . .
O5 O 0.0859(10) 0.1084(5) 0.3526(4) 0.0257(10) Uani 1 1 d . . . . .
O6 O 0.1296(11) 0.0160(5) 0.2604(4) 0.031(2) Uani 1 1 d . . . . .
O7 O 0.2868(10) 0.8335(5) 0.1285(4) 0.0257(10) Uani 1 1 d . . . . .
O8 O 0.2073(11) 0.7612(5) 0.0250(3) 0.031(2) Uani 1 1 d . . . . .
N1 N 0.5348(12) 0.7713(6) 0.3248(4) 0.020(2) Uani 1 1 d . . . . .
N2 N 0.5422(16) 0.5317(7) 0.4010(4) 0.034(3) Uani 1 1 d . . . . .
N3 N 0.4242(14) 0.8957(7) 0.2838(4) 0.026(2) Uani 1 1 d . . . . .
H3 H 0.346281 0.937842 0.274898 0.031 Uiso 1 1 calc R U . . .
N4 N 0.6319(19) 0.4059(8) 0.4456(5) 0.045(3) Uani 1 1 d . . . . .
H4 H 0.707609 0.368418 0.462772 0.054 Uiso 1 1 calc R U . . .
N5 N 0.1635(14) 0.4677(7) 0.3108(4) 0.032(3) Uani 1 1 d . . . . .
H5 H 0.156004 0.524657 0.293294 0.038 Uiso 1 1 calc R U . . .
N6 N 0.2548(13) 0.5631(6) 0.2053(4) 0.026(2) Uani 1 1 d . . . . .
N7 N 0.8282(12) 0.6828(6) 0.2345(4) 0.020(2) Uani 1 1 d . . . . .
H7 H 0.842817 0.627306 0.252513 0.023 Uiso 1 1 calc R U . . .
N8 N 0.6922(12) 0.4847(6) 0.2269(4) 0.017(2) Uani 1 1 d . . . . .
C1 C 0.3870(17) 0.8209(8) 0.3229(5) 0.027(3) Uani 1 1 d . U . . .
H1 H 0.271980 0.805255 0.345879 0.032 Uiso 1 1 calc R U . . .
C2 C 0.6028(18) 0.8960(8) 0.2601(5) 0.024(3) Uani 1 1 d . U . . .
H2 H 0.665850 0.941562 0.231323 0.028 Uiso 1 1 calc R U . . .
C3 C 0.6741(16) 0.8190(8) 0.2854(5) 0.022(3) Uani 1 1 d . U . . .
C4 C 0.690(2) 0.4979(10) 0.4260(5) 0.042(4) Uani 1 1 d . U . . .
H4A H 0.820299 0.534044 0.429457 0.050 Uiso 1 1 calc R U . . .
C5 C 0.436(3) 0.3785(10) 0.4349(6) 0.045(4) Uani 1 1 d . U . . .
H5A H 0.355458 0.317590 0.445248 0.054 Uiso 1 1 calc R U . . .
C6 C 0.381(2) 0.4586(9) 0.4058(5) 0.037(3) Uani 1 1 d . U . . .
C7 C 0.8585(16) 0.7807(8) 0.2757(5) 0.024(2) Uani 1 1 d . . . . .
H7A H 0.950860 0.832093 0.255188 0.029 Uiso 1 1 calc R U . . .
H7B H 0.916636 0.771552 0.318713 0.029 Uiso 1 1 calc R U . . .
C8 C 0.1828(16) 0.4701(8) 0.3817(5) 0.024(2) Uani 1 1 d . . . . .
H8A H 0.085758 0.414297 0.396260 0.029 Uiso 1 1 calc R U . . .
H8B H 0.154301 0.535596 0.401462 0.029 Uiso 1 1 calc R U . . .
C9 C 0.7783(15) 0.6748(8) 0.1695(5) 0.0198(6) Uani 1 1 d . . . . .
C10 C 0.7852(15) 0.7642(8) 0.1380(5) 0.0198(6) Uani 1 1 d . . . . .
H10 H 0.823333 0.828472 0.162804 0.024 Uiso 1 1 calc R U . . .
C11 C 0.7385(15) 0.7618(8) 0.0726(5) 0.0198(6) Uani 1 1 d . . . . .
C12 C 0.6739(14) 0.6677(7) 0.0359(5) 0.0198(6) Uani 1 1 d . . . . .
H12 H 0.637024 0.664763 -0.009076 0.024 Uiso 1 1 calc R U . . .
C13 C 0.6651(14) 0.5802(8) 0.0665(5) 0.0198(6) Uani 1 1 d . . . . .
H13 H 0.623963 0.516481 0.041291 0.024 Uiso 1 1 calc R U . . .
C14 C 0.7132(15) 0.5795(8) 0.1324(5) 0.0198(6) Uani 1 1 d . . . . .
C15 C 0.6879(15) 0.4794(8) 0.1619(5) 0.0198(6) Uani 1 1 d . . . . .
C16 C 0.6688(14) 0.3848(7) 0.1237(5) 0.0198(6) Uani 1 1 d . . . . .
H16 H 0.671308 0.382460 0.077574 0.024 Uiso 1 1 calc R U . . .
C17 C 0.6470(14) 0.2980(8) 0.1535(5) 0.0198(6) Uani 1 1 d . . . . .
H17 H 0.630576 0.233890 0.128126 0.024 Uiso 1 1 calc R U . . .
C18 C 0.6485(15) 0.3016(8) 0.2205(5) 0.0198(6) Uani 1 1 d . . . . .
C19 C 0.6713(14) 0.3963(7) 0.2551(5) 0.0198(6) Uani 1 1 d . . . . .
H19 H 0.672474 0.399508 0.301360 0.024 Uiso 1 1 calc R U . . .
C20 C 0.7449(15) 0.8600(8) 0.0410(6) 0.0221(14) Uani 1 1 d . . . . .
C21 C 0.7960(19) 1.0427(9) 0.0627(6) 0.042(3) Uani 1 1 d . . . . .
H21A H 0.904714 1.056338 0.034153 0.063 Uiso 1 1 calc R U . . .
H21B H 0.815633 1.094026 0.100469 0.063 Uiso 1 1 calc R U . . .
H21C H 0.675015 1.045946 0.038636 0.063 Uiso 1 1 calc R U . . .
C22 C 0.6272(15) 0.2074(9) 0.2547(5) 0.0221(14) Uani 1 1 d . . . . .
C23 C 0.6212(18) 0.1443(9) 0.3588(6) 0.036(3) Uani 1 1 d . . . . .
H23A H 0.709276 0.098689 0.344195 0.055 Uiso 1 1 calc R U . . .
H23B H 0.487352 0.106771 0.354238 0.055 Uiso 1 1 calc R U . . .
H23C H 0.653430 0.169537 0.404620 0.055 Uiso 1 1 calc R U . . .
C24 C 0.1565(15) 0.3788(8) 0.2705(5) 0.0198(6) Uani 1 1 d . . . . .
C25 C 0.1346(14) 0.2850(7) 0.2970(5) 0.0198(6) Uani 1 1 d . . . . .
H25 H 0.121590 0.283191 0.342626 0.024 Uiso 1 1 calc R U . . .
C26 C 0.1315(15) 0.1949(8) 0.2585(5) 0.0198(6) Uani 1 1 d . . . . .
C27 C 0.1453(14) 0.1941(8) 0.1914(5) 0.0198(6) Uani 1 1 d . . . . .
H27 H 0.140908 0.131783 0.164946 0.024 Uiso 1 1 calc R U . . .
C28 C 0.1652(14) 0.2847(7) 0.1644(5) 0.0198(6) Uani 1 1 d . . . . .
H28 H 0.176861 0.284313 0.118633 0.024 Uiso 1 1 calc R U . . .
C29 C 0.1694(15) 0.3793(8) 0.2016(5) 0.0198(6) Uani 1 1 d . . . . .
C30 C 0.1895(15) 0.4736(8) 0.1689(5) 0.0198(6) Uani 1 1 d . . . . .
C31 C 0.1453(14) 0.4743(8) 0.1025(5) 0.0198(6) Uani 1 1 d . . . . .
H31 H 0.101539 0.411546 0.076572 0.024 Uiso 1 1 calc R U . . .
C32 C 0.1642(14) 0.5648(7) 0.0738(5) 0.0198(6) Uani 1 1 d . . . . .
H32 H 0.134527 0.564684 0.028515 0.024 Uiso 1 1 calc R U . . .
C33 C 0.2274(15) 0.6559(8) 0.1123(5) 0.0198(6) Uani 1 1 d . . . . .
C34 C 0.2676(15) 0.6501(8) 0.1776(5) 0.0198(6) Uani 1 1 d . . . . .
H34 H 0.307043 0.712247 0.204541 0.024 Uiso 1 1 calc R U . . .
C35 C 0.1116(15) 0.0972(8) 0.2893(5) 0.0221(14) Uani 1 1 d . . . . .
C36 C 0.0652(19) 0.0201(8) 0.3873(6) 0.040(3) Uani 1 1 d . . . . .
H36A H -0.050582 -0.028603 0.370136 0.060 Uiso 1 1 calc R U . . .
H36B H 0.052102 0.039652 0.433656 0.060 Uiso 1 1 calc R U . . .
H36C H 0.179734 -0.011689 0.382044 0.060 Uiso 1 1 calc R U . . .
C37 C 0.2375(15) 0.7531(8) 0.0822(6) 0.0221(14) Uani 1 1 d . . . . .
C38 C 0.3010(19) 0.9353(9) 0.1080(6) 0.038(3) Uani 1 1 d . . . . .
H38A H 0.385954 0.942921 0.071298 0.057 Uiso 1 1 calc R U . . .
H38B H 0.354713 0.985775 0.144383 0.057 Uiso 1 1 calc R U . . .
H38C H 0.171761 0.946231 0.094577 0.057 Uiso 1 1 calc R U . . .

loop_
_atom_site_aniso_label
_atom_site_aniso_U_11
_atom_site_aniso_U_22
_atom_site_aniso_U_33
_atom_site_aniso_U_23
_atom_site_aniso_U_13
_atom_site_aniso_U_12
Cu1 0.0294(10) 0.0319(9) 0.0323(9) 0.0157(7) 0.0043(7) 0.0104(7)
O1 0.023(2) 0.016(2) 0.039(2) 0.0131(18) 0.0033(19) -0.0014(17)
O2 0.054(6) 0.032(5) 0.018(4) 0.018(4) 0.002(4) 0.008(4)
O3 0.023(2) 0.016(2) 0.039(2) 0.0131(18) 0.0033(19) -0.0014(17)
O4 0.044(6) 0.013(4) 0.056(6) -0.001(4) -0.007(5) -0.005(4)
O5 0.023(2) 0.016(2) 0.039(2) 0.0131(18) 0.0033(19) -0.0014(17)
O6 0.019(5) 0.012(4) 0.062(6) 0.008(4) 0.005(4) 0.001(3)
O7 0.023(2) 0.016(2) 0.039(2) 0.0131(18) 0.0033(19) -0.0014(17)
O8 0.039(5) 0.033(5) 0.019(4) 0.011(4) -0.005(4) 0.000(4)
N1 0.010(5) 0.027(5) 0.023(5) 0.006(4) 0.002(4) 0.000(5)
N2 0.053(8) 0.032(6) 0.024(6) 0.010(5) 0.003(5) 0.019(6)
N3 0.029(7) 0.030(6) 0.021(5) -0.001(5) -0.012(5) 0.015(5)
N4 0.065(10) 0.039(7) 0.034(7) -0.004(5) -0.010(6) 0.024(6)
N5 0.038(7) 0.032(6) 0.035(6) 0.013(5) 0.008(5) 0.025(5)
N6 0.025(6) 0.020(5) 0.035(6) 0.009(4) -0.005(5) 0.008(4)
N7 0.024(6) 0.014(5) 0.021(5) 0.005(4) -0.008(4) 0.004(4)
N8 0.015(5) 0.016(5) 0.021(5) 0.008(4) -0.001(4) 0.002(4)
C1 0.025(8) 0.021(6) 0.034(7) 0.005(6) 0.000(6) 0.002(6)
C2 0.031(8) 0.011(6) 0.027(7) -0.001(5) -0.004(6) 0.003(5)
C3 0.014(7) 0.028(7) 0.025(6) -0.002(5) 0.002(5) 0.007(6)
C4 0.065(11) 0.045(9) 0.021(7) 0.000(6) -0.005(7) 0.030(8)
C5 0.084(13) 0.036(8) 0.019(7) 0.000(6) 0.005(8) 0.025(8)
C6 0.063(10) 0.037(8) 0.022(7) 0.015(6) 0.025(7) 0.031(8)
C7 0.028(5) 0.017(4) 0.029(5) 0.010(4) 0.003(4) 0.007(4)
C8 0.028(5) 0.017(4) 0.029(5) 0.010(4) 0.003(4) 0.007(4)
C9 0.0071(13) 0.0201(11) 0.0328(13) 0.0068(10) 0.0015(11) 0.0020(10)
C10 0.0071(13) 0.0201(11) 0.0328(13) 0.0068(10) 0.0015(11) 0.0020(10)
C11 0.0071(13) 0.0201(11) 0.0328(13) 0.0068(10) 0.0015(11) 0.0020(10)
C12 0.0071(13) 0.0201(11) 0.0328(13) 0.0068(10) 0.0015(11) 0.0020(10)
C13 0.0071(13) 0.0201(11) 0.0328(13) 0.0068(10) 0.0015(11) 0.0020(10)
C14 0.0071(13) 0.0201(11) 0.0328(13) 0.0068(10) 0.0015(11) 0.0020(10)
C15 0.0071(13) 0.0201(11) 0.0328(13) 0.0068(10) 0.0015(11) 0.0020(10)
C16 0.0071(13) 0.0201(11) 0.0328(13) 0.0068(10) 0.0015(11) 0.0020(10)
C17 0.0071(13) 0.0201(11) 0.0328(13) 0.0068(10) 0.0015(11) 0.0020(10)
C18 0.0071(13) 0.0201(11) 0.0328(13) 0.0068(10) 0.0015(11) 0.0020(10)
C19 0.0071(13) 0.0201(11) 0.0328(13) 0.0068(10) 0.0015(11) 0.0020(10)
C20 0.004(3) 0.027(3) 0.034(4) 0.005(3) -0.003(3) -0.001(3)
C21 0.042(9) 0.038(8) 0.048(8) 0.012(6) -0.006(7) 0.011(7)
C22 0.004(3) 0.027(3) 0.034(4) 0.005(3) -0.003(3) -0.001(3)
C23 0.035(8) 0.031(7) 0.044(8) 0.006(6) -0.004(6) 0.006(6)
C24 0.0071(13) 0.0201(11) 0.0328(13) 0.0068(10) 0.0015(11) 0.0020(10)
C25 0.0071(13) 0.0201(11) 0.0328(13) 0.0068(10) 0.0015(11) 0.0020(10)
C26 0.0071(13) 0.0201(11) 0.0328(13) 0.0068(10) 0.0015(11) 0.0020(10)
C27 0.0071(13) 0.0201(11) 0.0328(13) 0.0068(10) 0.0015(11) 0.0020(10)
C28 0.0071(13) 0.0201(11) 0.0328(13) 0.0068(10) 0.0015(11) 0.0020(10)
C29 0.0071(13) 0.0201(11) 0.0328(13) 0.0068(10) 0.0015(11) 0.0020(10)
C30 0.0071(13) 0.0201(11) 0.0328(13) 0.0068(10) 0.0015(11) 0.0020(10)
C31 0.0071(13) 0.0201(11) 0.0328(13) 0.0068(10) 0.0015(11) 0.0020(10)
C32 0.0071(13) 0.0201(11) 0.0328(13) 0.0068(10) 0.0015(11) 0.0020(10)
C33 0.0071(13) 0.0201(11) 0.0328(13) 0.0068(10) 0.0015(11) 0.0020(10)
C34 0.0071(13) 0.0201(11) 0.0328(13) 0.0068(10) 0.0015(11) 0.0020(10)
C35 0.004(3) 0.027(3) 0.034(4) 0.005(3) -0.003(3) -0.001(3)
C36 0.048(9) 0.023(7) 0.049(8) 0.009(6) 0.022(7) 0.002(6)
C37 0.004(3) 0.027(3) 0.034(4) 0.005(3) -0.003(3) -0.001(3)
C38 0.044(9) 0.035(7) 0.039(8) 0.011(6) -0.003(6) 0.014(6)

_geom_special_details            
;
 All esds (except the esd in the dihedral angle between two l.s. planes)
 are estimated using the full covariance matrix.  The cell esds are taken
 into account individually in the estimation of esds in distances, angles
 and torsion angles; correlations between esds in cell parameters are only
 used when they are defined by crystal symmetry.  An approximate (isotropic)
 treatment of cell esds is used for estimating esds involving l.s. planes.
;
loop_
_geom_bond_atom_site_label_1
_geom_bond_atom_site_label_2
_geom_bond_distance
_geom_bond_site_symmetry_2
_geom_bond_publ_flag
Cu1 N1 1.849(8) . ?
Cu1 N2 1.852(9) . ?
O1 C20 1.328(13) . ?
O1 C21 1.476(13) . ?
O2 C20 1.210(12) . ?
O3 C22 1.338(13) . ?
O3 C23 1.447(13) . ?
O4 C22 1.211(13) . ?
O5 C35 1.320(12) . ?
O5 C36 1.422(13) . ?
O6 C35 1.221(13) . ?
O7 C37 1.361(13) . ?
O7 C38 1.448(13) . ?
O8 C37 1.209(12) . ?
N1 C1 1.329(14) . ?
N1 C3 1.393(13) . ?
N2 C4 1.315(15) . ?
N2 C6 1.366(16) . ?
N3 H3 0.8800 . ?
N3 C1 1.333(13) . ?
N3 C2 1.359(14) . ?
N4 H4 0.8800 . ?
N4 C4 1.327(16) . ?
N4 C5 1.361(18) . ?
N5 H5 0.8800 . ?
N5 C8 1.459(13) . ?
N5 C24 1.383(13) . ?
N6 C30 1.352(13) . ?
N6 C34 1.330(13) . ?
N7 H7 0.8800 . ?
N7 C7 1.474(13) . ?
N7 C9 1.364(13) . ?
N8 C15 1.336(13) . ?
N8 C19 1.349(12) . ?
C1 H1 0.9500 . ?
C2 H2 0.9500 . ?
C2 C3 1.358(15) . ?
C3 C7 1.489(15) . ?
C4 H4A 0.9500 . ?
C5 H5A 0.9500 . ?
C5 C6 1.380(16) . ?
C6 C8 1.504(17) . ?
C7 H7A 0.9900 . ?
C7 H7B 0.9900 . ?
C8 H8A 0.9900 . ?
C8 H8B 0.9900 . ?
C9 C10 1.403(14) . ?
C9 C14 1.419(14) . ?
C10 H10 0.9500 . ?
C10 C11 1.375(14) . ?
C11 C12 1.402(14) . ?
C11 C20 1.511(15) . ?
C12 H12 0.9500 . ?
C12 C13 1.370(14) . ?
C13 H13 0.9500 . ?
C13 C14 1.391(14) . ?
C14 C15 1.501(14) . ?
C15 C16 1.412(15) . ?
C16 H16 0.9500 . ?
C16 C17 1.347(14) . ?
C17 H17 0.9500 . ?
C17 C18 1.377(14) . ?
C18 C19 1.379(14) . ?
C18 C22 1.484(15) . ?
C19 H19 0.9500 . ?
C21 H21A 0.9800 . ?
C21 H21B 0.9800 . ?
C21 H21C 0.9800 . ?
C23 H23A 0.9800 . ?
C23 H23B 0.9800 . ?
C23 H23C 0.9800 . ?
C24 C25 1.398(14) . ?
C24 C29 1.426(15) . ?
C25 H25 0.9500 . ?
C25 C26 1.380(14) . ?
C26 C27 1.388(14) . ?
C26 C35 1.489(15) . ?
C27 H27 0.9500 . ?
C27 C28 1.364(14) . ?
C28 H28 0.9500 . ?
C28 C29 1.415(14) . ?
C29 C30 1.468(14) . ?
C30 C31 1.396(14) . ?
C31 H31 0.9500 . ?
C31 C32 1.379(14) . ?
C32 H32 0.9500 . ?
C32 C33 1.387(14) . ?
C33 C34 1.378(14) . ?
C33 C37 1.480(15) . ?
C34 H34 0.9500 . ?
C36 H36A 0.9800 . ?
C36 H36B 0.9800 . ?
C36 H36C 0.9800 . ?
C38 H38A 0.9800 . ?
C38 H38B 0.9800 . ?
C38 H38C 0.9800 . ?

loop_
_geom_angle_atom_site_label_1
_geom_angle_atom_site_label_2
_geom_angle_atom_site_label_3
_geom_angle
_geom_angle_site_symmetry_1
_geom_angle_site_symmetry_3
_geom_angle_publ_flag
N1 Cu1 N2 175.3(4) . . ?
C20 O1 C21 118.0(9) . . ?
C22 O3 C23 116.8(8) . . ?
C35 O5 C36 118.0(9) . . ?
C37 O7 C38 117.8(8) . . ?
C1 N1 Cu1 126.5(8) . . ?
C1 N1 C3 106.8(9) . . ?
C3 N1 Cu1 126.6(7) . . ?
C4 N2 Cu1 127.8(10) . . ?
C4 N2 C6 107.1(10) . . ?
C6 N2 Cu1 125.2(8) . . ?
C1 N3 H3 125.7 . . ?
C1 N3 C2 108.6(9) . . ?
C2 N3 H3 125.7 . . ?
C4 N4 H4 125.4 . . ?
C4 N4 C5 109.3(11) . . ?
C5 N4 H4 125.4 . . ?
C8 N5 H5 119.0 . . ?
C24 N5 H5 119.0 . . ?
C24 N5 C8 122.0(8) . . ?
C34 N6 C30 119.2(9) . . ?
C7 N7 H7 118.6 . . ?
C9 N7 H7 118.6 . . ?
C9 N7 C7 122.8(8) . . ?
C15 N8 C19 117.8(9) . . ?
N1 C1 N3 109.9(10) . . ?
N1 C1 H1 125.0 . . ?
N3 C1 H1 125.0 . . ?
N3 C2 H2 126.4 . . ?
C3 C2 N3 107.2(10) . . ?
C3 C2 H2 126.4 . . ?
N1 C3 C7 120.6(9) . . ?
C2 C3 N1 107.5(10) . . ?
C2 C3 C7 131.8(11) . . ?
N2 C4 N4 110.1(13) . . ?
N2 C4 H4A 124.9 . . ?
N4 C4 H4A 124.9 . . ?
N4 C5 H5A 127.6 . . ?
N4 C5 C6 104.9(12) . . ?
C6 C5 H5A 127.6 . . ?
N2 C6 C5 108.6(12) . . ?
N2 C6 C8 122.5(10) . . ?
C5 C6 C8 128.9(13) . . ?
N7 C7 C3 112.0(9) . . ?
N7 C7 H7A 109.2 . . ?
N7 C7 H7B 109.2 . . ?
C3 C7 H7A 109.2 . . ?
C3 C7 H7B 109.2 . . ?
H7A C7 H7B 107.9 . . ?
N5 C8 C6 113.0(9) . . ?
N5 C8 H8A 109.0 . . ?
N5 C8 H8B 109.0 . . ?
C6 C8 H8A 109.0 . . ?
C6 C8 H8B 109.0 . . ?
H8A C8 H8B 107.8 . . ?
N7 C9 C10 119.0(10) . . ?
N7 C9 C14 122.8(9) . . ?
C10 C9 C14 118.2(10) . . ?
C9 C10 H10 118.9 . . ?
C11 C10 C9 122.1(10) . . ?
C11 C10 H10 118.9 . . ?
C10 C11 C12 119.7(9) . . ?
C10 C11 C20 120.3(10) . . ?
C12 C11 C20 119.8(9) . . ?
C11 C12 H12 120.8 . . ?
C13 C12 C11 118.4(10) . . ?
C13 C12 H12 120.8 . . ?
C12 C13 H13 118.2 . . ?
C12 C13 C14 123.5(10) . . ?
C14 C13 H13 118.2 . . ?
C9 C14 C15 122.8(9) . . ?
C13 C14 C9 118.0(9) . . ?
C13 C14 C15 119.2(9) . . ?
N8 C15 C14 116.1(9) . . ?
N8 C15 C16 121.3(9) . . ?
C16 C15 C14 122.5(10) . . ?
C15 C16 H16 120.3 . . ?
C17 C16 C15 119.3(10) . . ?
C17 C16 H16 120.3 . . ?
C16 C17 H17 119.8 . . ?
C16 C17 C18 120.3(10) . . ?
C18 C17 H17 119.8 . . ?
C17 C18 C19 117.7(9) . . ?
C17 C18 C22 121.6(10) . . ?
C19 C18 C22 120.7(10) . . ?
N8 C19 C18 123.5(10) . . ?
N8 C19 H19 118.2 . . ?
C18 C19 H19 118.2 . . ?
O1 C20 C11 110.7(9) . . ?
O2 C20 O1 125.1(10) . . ?
O2 C20 C11 124.1(10) . . ?
O1 C21 H21A 109.5 . . ?
O1 C21 H21B 109.5 . . ?
O1 C21 H21C 109.5 . . ?
H21A C21 H21B 109.5 . . ?
H21A C21 H21C 109.5 . . ?
H21B C21 H21C 109.5 . . ?
O3 C22 C18 111.1(9) . . ?
O4 C22 O3 124.2(10) . . ?
O4 C22 C18 124.6(10) . . ?
O3 C23 H23A 109.5 . . ?
O3 C23 H23B 109.5 . . ?
O3 C23 H23C 109.5 . . ?
H23A C23 H23B 109.5 . . ?
H23A C23 H23C 109.5 . . ?
H23B C23 H23C 109.5 . . ?
N5 C24 C25 119.9(10) . . ?
N5 C24 C29 121.9(9) . . ?
C25 C24 C29 118.2(10) . . ?
C24 C25 H25 119.2 . . ?
C26 C25 C24 121.6(10) . . ?
C26 C25 H25 119.2 . . ?
C25 C26 C27 120.9(9) . . ?
C25 C26 C35 119.4(10) . . ?
C27 C26 C35 119.6(10) . . ?
C26 C27 H27 120.8 . . ?
C28 C27 C26 118.4(10) . . ?
C28 C27 H27 120.8 . . ?
C27 C28 H28 118.5 . . ?
C27 C28 C29 123.0(10) . . ?
C29 C28 H28 118.5 . . ?
C24 C29 C30 122.4(9) . . ?
C28 C29 C24 117.8(9) . . ?
C28 C29 C30 119.8(10) . . ?
N6 C30 C29 117.9(9) . . ?
N6 C30 C31 119.2(9) . . ?
C31 C30 C29 122.9(10) . . ?
C30 C31 H31 119.5 . . ?
C32 C31 C30 121.0(10) . . ?
C32 C31 H31 119.5 . . ?
C31 C32 H32 120.6 . . ?
C31 C32 C33 118.8(10) . . ?
C33 C32 H32 120.6 . . ?
C32 C33 C37 118.7(10) . . ?
C34 C33 C32 117.3(9) . . ?
C34 C33 C37 123.8(10) . . ?
N6 C34 C33 124.3(10) . . ?
N6 C34 H34 117.9 . . ?
C33 C34 H34 117.9 . . ?
O5 C35 C26 113.0(9) . . ?
O6 C35 O5 123.0(10) . . ?
O6 C35 C26 123.8(10) . . ?
O5 C36 H36A 109.5 . . ?
O5 C36 H36B 109.5 . . ?
O5 C36 H36C 109.5 . . ?
H36A C36 H36B 109.5 . . ?
H36A C36 H36C 109.5 . . ?
H36B C36 H36C 109.5 . . ?
O7 C37 C33 110.0(9) . . ?
O8 C37 O7 124.3(9) . . ?
O8 C37 C33 125.7(10) . . ?
O7 C38 H38A 109.5 . . ?
O7 C38 H38B 109.5 . . ?
O7 C38 H38C 109.5 . . ?
H38A C38 H38B 109.5 . . ?
H38A C38 H38C 109.5 . . ?
H38B C38 H38C 109.5 . . ?

loop_
_geom_torsion_atom_site_label_1
_geom_torsion_atom_site_label_2
_geom_torsion_atom_site_label_3
_geom_torsion_atom_site_label_4
_geom_torsion
_geom_torsion_site_symmetry_1
_geom_torsion_site_symmetry_2
_geom_torsion_site_symmetry_3
_geom_torsion_site_symmetry_4
_geom_torsion_publ_flag
Cu1 N1 C1 N3 -174.1(7) . . . . ?
Cu1 N1 C3 C2 174.3(7) . . . . ?
Cu1 N1 C3 C7 -3.7(14) . . . . ?
Cu1 N2 C4 N4 -179.4(8) . . . . ?
Cu1 N2 C6 C5 -179.5(8) . . . . ?
Cu1 N2 C6 C8 0.7(15) . . . . ?
N1 C3 C7 N7 71.7(12) . . . . ?
N2 C6 C8 N5 67.8(14) . . . . ?
N3 C2 C3 N1 0.3(12) . . . . ?
N3 C2 C3 C7 178.0(11) . . . . ?
N4 C5 C6 N2 -1.2(13) . . . . ?
N4 C5 C6 C8 178.6(11) . . . . ?
N5 C24 C25 C26 -178.5(10) . . . . ?
N5 C24 C29 C28 178.6(10) . . . . ?
N5 C24 C29 C30 -0.4(16) . . . . ?
N6 C30 C31 C32 -1.1(15) . . . . ?
N7 C9 C10 C11 179.5(9) . . . . ?
N7 C9 C14 C13 179.7(10) . . . . ?
N7 C9 C14 C15 1.8(16) . . . . ?
N8 C15 C16 C17 2.6(15) . . . . ?
C1 N1 C3 C2 -0.8(12) . . . . ?
C1 N1 C3 C7 -178.8(10) . . . . ?
C1 N3 C2 C3 0.3(12) . . . . ?
C2 N3 C1 N1 -0.8(12) . . . . ?
C2 C3 C7 N7 -105.7(13) . . . . ?
C3 N1 C1 N3 1.0(12) . . . . ?
C4 N2 C6 C5 0.2(13) . . . . ?
C4 N2 C6 C8 -179.6(10) . . . . ?
C4 N4 C5 C6 1.8(13) . . . . ?
C5 N4 C4 N2 -1.7(14) . . . . ?
C5 C6 C8 N5 -112.0(13) . . . . ?
C6 N2 C4 N4 0.9(13) . . . . ?
C7 N7 C9 C10 10.2(15) . . . . ?
C7 N7 C9 C14 -167.6(10) . . . . ?
C8 N5 C24 C25 11.0(15) . . . . ?
C8 N5 C24 C29 -169.6(10) . . . . ?
C9 N7 C7 C3 69.3(12) . . . . ?
C9 C10 C11 C12 2.7(16) . . . . ?
C9 C10 C11 C20 179.1(10) . . . . ?
C9 C14 C15 N8 13.0(15) . . . . ?
C9 C14 C15 C16 -164.4(10) . . . . ?
C10 C9 C14 C13 1.8(15) . . . . ?
C10 C9 C14 C15 -176.0(10) . . . . ?
C10 C11 C12 C13 -2.0(15) . . . . ?
C10 C11 C20 O1 -4.7(14) . . . . ?
C10 C11 C20 O2 178.5(10) . . . . ?
C11 C12 C13 C14 1.4(16) . . . . ?
C12 C11 C20 O1 171.6(9) . . . . ?
C12 C11 C20 O2 -5.2(16) . . . . ?
C12 C13 C14 C9 -1.3(16) . . . . ?
C12 C13 C14 C15 176.6(10) . . . . ?
C13 C14 C15 N8 -164.8(9) . . . . ?
C13 C14 C15 C16 17.8(15) . . . . ?
C14 C9 C10 C11 -2.6(16) . . . . ?
C14 C15 C16 C17 179.8(10) . . . . ?
C15 N8 C19 C18 0.8(15) . . . . ?
C15 C16 C17 C18 -1.7(16) . . . . ?
C16 C17 C18 C19 0.5(15) . . . . ?
C16 C17 C18 C22 -179.3(10) . . . . ?
C17 C18 C19 N8 0.0(16) . . . . ?
C17 C18 C22 O3 177.3(9) . . . . ?
C17 C18 C22 O4 -4.2(17) . . . . ?
C19 N8 C15 C14 -179.5(9) . . . . ?
C19 N8 C15 C16 -2.1(14) . . . . ?
C19 C18 C22 O3 -2.4(14) . . . . ?
C19 C18 C22 O4 176.0(10) . . . . ?
C20 C11 C12 C13 -178.4(10) . . . . ?
C21 O1 C20 O2 -3.0(16) . . . . ?
C21 O1 C20 C11 -179.8(9) . . . . ?
C22 C18 C19 N8 179.7(9) . . . . ?
C23 O3 C22 O4 1.0(15) . . . . ?
C23 O3 C22 C18 179.4(9) . . . . ?
C24 N5 C8 C6 71.8(13) . . . . ?
C24 C25 C26 C27 -1.6(16) . . . . ?
C24 C25 C26 C35 178.8(9) . . . . ?
C24 C29 C30 N6 19.9(15) . . . . ?
C24 C29 C30 C31 -160.4(10) . . . . ?
C25 C24 C29 C28 -1.9(15) . . . . ?
C25 C24 C29 C30 179.0(10) . . . . ?
C25 C26 C27 C28 1.0(15) . . . . ?
C25 C26 C35 O5 4.2(14) . . . . ?
C25 C26 C35 O6 -171.3(10) . . . . ?
C26 C27 C28 C29 -1.0(16) . . . . ?
C27 C26 C35 O5 -175.4(9) . . . . ?
C27 C26 C35 O6 9.2(16) . . . . ?
C27 C28 C29 C24 1.5(15) . . . . ?
C27 C28 C29 C30 -179.4(10) . . . . ?
C28 C29 C30 N6 -159.1(9) . . . . ?
C28 C29 C30 C31 20.6(16) . . . . ?
C29 C24 C25 C26 2.0(15) . . . . ?
C29 C30 C31 C32 179.3(10) . . . . ?
C30 N6 C34 C33 -3.4(16) . . . . ?
C30 C31 C32 C33 -0.3(15) . . . . ?
C31 C32 C33 C34 -0.1(15) . . . . ?
C31 C32 C33 C37 -176.7(10) . . . . ?
C32 C33 C34 N6 1.9(16) . . . . ?
C32 C33 C37 O7 175.0(9) . . . . ?
C32 C33 C37 O8 -5.2(17) . . . . ?
C34 N6 C30 C29 -177.5(9) . . . . ?
C34 N6 C30 C31 2.8(15) . . . . ?
C34 C33 C37 O7 -1.4(14) . . . . ?
C34 C33 C37 O8 178.3(10) . . . . ?
C35 C26 C27 C28 -179.4(9) . . . . ?
C36 O5 C35 O6 -4.4(15) . . . . ?
C36 O5 C35 C26 -180.0(9) . . . . ?
C37 C33 C34 N6 178.4(10) . . . . ?
C38 O7 C37 O8 1.1(15) . . . . ?
C38 O7 C37 C33 -179.2(9) . . . . ?

_smtbx_masks_special_details     ?
loop_
_smtbx_masks_void_nr
_smtbx_masks_void_average_x
_smtbx_masks_void_average_y
_smtbx_masks_void_average_z
_smtbx_masks_void_volume
_smtbx_masks_void_count_electrons
_smtbx_masks_void_content
1 -0.856 0.000 0.500 225.2 117.5 ?

_smtbx_masks_void_probe_radius   1.2
_smtbx_masks_void_truncation_radius 1.2
_shelx_res_file                  
;
TITL mo_RC108_0m_a.res in P-1
    mo_rc108_0m_a.res
    created by SHELXL-2018/3 at 17:29:42 on 15-Dec-2023
REM Old TITL Integration of RC108
REM SHELXT solution in P-1: R1 0.190, Rweak 0.033, Alpha 0.117
REM <I/s> 0.000 for 0 systematic absences, Orientation as input
REM Formula found by SHELXT: C44 B Cu F N4 O10
CELL 0.71073 7.0232 13.3721 20.6122 95.02 91.808 100.397
ZERR 2 0.0012 0.002 0.003 0.007 0.009 0.009
LATT 1
SFAC C H Cu N O
UNIT 76 72 2 16 16
EADP C25 C26 C27 C28 C29 C30 C31 C32 C33 C34 C10 C9 C24 C14 C13 C12 C11 C15 =
 C16 C17 C18 C19
EADP C35 C22 C37 C20
EADP C8 C7
ISOR C4 C6 C5
ISOR C3 C2 C1
EADP O5 O3 O1 O7

L.S. 50
PLAN  1
SIZE 0.052 0.128 0.18
TEMP -173.15
CONF
LIST 4
MORE -1
ABIN
BOND $H
fmap 2
acta
SHEL 9999 0.99
OMIT -2 1 1
OMIT -1 -2 3
OMIT 0 -7 1
OMIT 0 1 0
OMIT 1 -1 7
OMIT 2 1 4
REM <olex2.extras>
REM <HklSrc "%.\\mo_RC108_0m_a.hkl">
REM </olex2.extras>

WGHT    0.054400   27.839800
FVAR       0.24087
CU1   3    0.543964    0.654692    0.365868    11.00000    0.02935    0.03195 =
         0.03235    0.01566    0.00434    0.01035
O1    5    0.784718    0.940099    0.085222    11.00000    0.02261    0.01561 =
         0.03909    0.01313    0.00333   -0.00144
O2    5    0.709571    0.863943   -0.016501    11.00000    0.05390    0.03249 =
         0.01788    0.01796    0.00175    0.00768
O3    5    0.641333    0.229677    0.319443    11.00000    0.02261    0.01561 =
         0.03909    0.01313    0.00333   -0.00144
O4    5    0.596689    0.121426    0.227846    11.00000    0.04430    0.01271 =
         0.05602   -0.00140   -0.00701   -0.00501
O5    5    0.085869    0.108424    0.352561    11.00000    0.02261    0.01561 =
         0.03909    0.01313    0.00333   -0.00144
O6    5    0.129612    0.015993    0.260446    11.00000    0.01928    0.01192 =
         0.06167    0.00795    0.00529    0.00051
O7    5    0.286811    0.833518    0.128528    11.00000    0.02261    0.01561 =
         0.03909    0.01313    0.00333   -0.00144
O8    5    0.207320    0.761183    0.025012    11.00000    0.03899    0.03257 =
         0.01853    0.01061   -0.00495   -0.00019
N1    4    0.534790    0.771334    0.324786    11.00000    0.01021    0.02701 =
         0.02340    0.00603    0.00210   -0.00041
N2    4    0.542236    0.531724    0.400976    11.00000    0.05283    0.03208 =
         0.02395    0.00992    0.00294    0.01946
N3    4    0.424240    0.895702    0.283832    11.00000    0.02917    0.02974 =
         0.02088   -0.00078   -0.01150    0.01542
AFIX  43
H3    2    0.346281    0.937842    0.274898    11.00000   -1.20000
AFIX   0
N4    4    0.631888    0.405858    0.445574    11.00000    0.06514    0.03899 =
         0.03371   -0.00371   -0.00962    0.02446
AFIX  43
H4    2    0.707609    0.368418    0.462772    11.00000   -1.20000
AFIX   0
N5    4    0.163477    0.467737    0.310847    11.00000    0.03835    0.03179 =
         0.03457    0.01303    0.00837    0.02542
AFIX  43
H5    2    0.156004    0.524657    0.293294    11.00000   -1.20000
AFIX   0
N6    4    0.254798    0.563106    0.205314    11.00000    0.02463    0.02005 =
         0.03455    0.00903   -0.00457    0.00845
N7    4    0.828154    0.682849    0.234453    11.00000    0.02355    0.01422 =
         0.02099    0.00517   -0.00837    0.00376
AFIX  43
H7    2    0.842817    0.627306    0.252513    11.00000   -1.20000
AFIX   0
N8    4    0.692176    0.484732    0.226915    11.00000    0.01450    0.01589 =
         0.02136    0.00821   -0.00145    0.00177
C1    1    0.387039    0.820877    0.322854    11.00000    0.02487    0.02075 =
         0.03404    0.00527    0.00035    0.00229
AFIX  43
H1    2    0.271980    0.805255    0.345879    11.00000   -1.20000
AFIX   0
C2    1    0.602781    0.896024    0.260144    11.00000    0.03150    0.01100 =
         0.02695   -0.00146   -0.00449    0.00259
AFIX  43
H2    2    0.665850    0.941562    0.231323    11.00000   -1.20000
AFIX   0
C3    1    0.674139    0.819042    0.285399    11.00000    0.01422    0.02824 =
         0.02481   -0.00238    0.00238    0.00687
C4    1    0.690343    0.497883    0.425957    11.00000    0.06507    0.04539 =
         0.02116    0.00027   -0.00536    0.03015
AFIX  43
H4A   2    0.820299    0.534044    0.429457    11.00000   -1.20000
AFIX   0
C5    1    0.436361    0.378489    0.434904    11.00000    0.08439    0.03632 =
         0.01916    0.00001    0.00512    0.02487
AFIX  43
H5A   2    0.355458    0.317590    0.445248    11.00000   -1.20000
AFIX   0
C6    1    0.381462    0.458621    0.405766    11.00000    0.06334    0.03712 =
         0.02151    0.01536    0.02505    0.03072
C7    1    0.858523    0.780679    0.275742    11.00000    0.02759    0.01728 =
         0.02943    0.00994    0.00337    0.00669
AFIX  23
H7A   2    0.950860    0.832093    0.255188    11.00000   -1.20000
H7B   2    0.916636    0.771552    0.318713    11.00000   -1.20000
AFIX   0
C8    1    0.182813    0.470075    0.381669    11.00000    0.02759    0.01728 =
         0.02943    0.00994    0.00337    0.00669
AFIX  23
H8A   2    0.085758    0.414297    0.396260    11.00000   -1.20000
H8B   2    0.154301    0.535596    0.401462    11.00000   -1.20000
AFIX   0
C9    1    0.778310    0.674780    0.169471    11.00000    0.00714    0.02005 =
         0.03280    0.00677    0.00147    0.00203
C10   1    0.785183    0.764190    0.138049    11.00000    0.00714    0.02005 =
         0.03280    0.00677    0.00147    0.00203
AFIX  43
H10   2    0.823333    0.828472    0.162804    11.00000   -1.20000
AFIX   0
C11   1    0.738491    0.761782    0.072592    11.00000    0.00714    0.02005 =
         0.03280    0.00677    0.00147    0.00203
C12   1    0.673851    0.667717    0.035896    11.00000    0.00714    0.02005 =
         0.03280    0.00677    0.00147    0.00203
AFIX  43
H12   2    0.637024    0.664763   -0.009076    11.00000   -1.20000
AFIX   0
C13   1    0.665090    0.580168    0.066472    11.00000    0.00714    0.02005 =
         0.03280    0.00677    0.00147    0.00203
AFIX  43
H13   2    0.623963    0.516481    0.041291    11.00000   -1.20000
AFIX   0
C14   1    0.713178    0.579503    0.132413    11.00000    0.00714    0.02005 =
         0.03280    0.00677    0.00147    0.00203
C15   1    0.687883    0.479436    0.161866    11.00000    0.00714    0.02005 =
         0.03280    0.00677    0.00147    0.00203
C16   1    0.668805    0.384826    0.123732    11.00000    0.00714    0.02005 =
         0.03280    0.00677    0.00147    0.00203
AFIX  43
H16   2    0.671308    0.382460    0.077574    11.00000   -1.20000
AFIX   0
C17   1    0.647018    0.297952    0.153484    11.00000    0.00714    0.02005 =
         0.03280    0.00677    0.00147    0.00203
AFIX  43
H17   2    0.630576    0.233890    0.128126    11.00000   -1.20000
AFIX   0
C18   1    0.648472    0.301585    0.220454    11.00000    0.00714    0.02005 =
         0.03280    0.00677    0.00147    0.00203
C19   1    0.671337    0.396330    0.255122    11.00000    0.00714    0.02005 =
         0.03280    0.00677    0.00147    0.00203
AFIX  43
H19   2    0.672474    0.399508    0.301360    11.00000   -1.20000
AFIX   0
C20   1    0.744913    0.859991    0.040952    11.00000    0.00447    0.02651 =
         0.03385    0.00503   -0.00309   -0.00126
C21   1    0.795965    1.042726    0.062730    11.00000    0.04152    0.03810 =
         0.04830    0.01222   -0.00563    0.01110
AFIX 137
H21A  2    0.904714    1.056338    0.034153    11.00000   -1.50000
H21B  2    0.815633    1.094026    0.100469    11.00000   -1.50000
H21C  2    0.675015    1.045946    0.038636    11.00000   -1.50000
AFIX   0
C22   1    0.627188    0.207382    0.254726    11.00000    0.00447    0.02651 =
         0.03385    0.00503   -0.00309   -0.00126
C23   1    0.621226    0.144281    0.358798    11.00000    0.03456    0.03087 =
         0.04360    0.00646   -0.00375    0.00559
AFIX 137
H23A  2    0.709276    0.098689    0.344195    11.00000   -1.50000
H23B  2    0.487352    0.106771    0.354238    11.00000   -1.50000
H23C  2    0.653430    0.169537    0.404620    11.00000   -1.50000
AFIX   0
C24   1    0.156530    0.378845    0.270454    11.00000    0.00714    0.02005 =
         0.03280    0.00677    0.00147    0.00203
C25   1    0.134617    0.284996    0.296988    11.00000    0.00714    0.02005 =
         0.03280    0.00677    0.00147    0.00203
AFIX  43
H25   2    0.121590    0.283191    0.342626    11.00000   -1.20000
AFIX   0
C26   1    0.131454    0.194900    0.258473    11.00000    0.00714    0.02005 =
         0.03280    0.00677    0.00147    0.00203
C27   1    0.145259    0.194053    0.191431    11.00000    0.00714    0.02005 =
         0.03280    0.00677    0.00147    0.00203
AFIX  43
H27   2    0.140908    0.131783    0.164946    11.00000   -1.20000
AFIX   0
C28   1    0.165220    0.284698    0.164444    11.00000    0.00714    0.02005 =
         0.03280    0.00677    0.00147    0.00203
AFIX  43
H28   2    0.176861    0.284313    0.118633    11.00000   -1.20000
AFIX   0
C29   1    0.169383    0.379288    0.201559    11.00000    0.00714    0.02005 =
         0.03280    0.00677    0.00147    0.00203
C30   1    0.189526    0.473615    0.168911    11.00000    0.00714    0.02005 =
         0.03280    0.00677    0.00147    0.00203
C31   1    0.145330    0.474350    0.102454    11.00000    0.00714    0.02005 =
         0.03280    0.00677    0.00147    0.00203
AFIX  43
H31   2    0.101539    0.411546    0.076572    11.00000   -1.20000
AFIX   0
C32   1    0.164240    0.564775    0.073806    11.00000    0.00714    0.02005 =
         0.03280    0.00677    0.00147    0.00203
AFIX  43
H32   2    0.134527    0.564684    0.028515    11.00000   -1.20000
AFIX   0
C33   1    0.227427    0.655910    0.112285    11.00000    0.00714    0.02005 =
         0.03280    0.00677    0.00147    0.00203
C34   1    0.267621    0.650097    0.177584    11.00000    0.00714    0.02005 =
         0.03280    0.00677    0.00147    0.00203
AFIX  43
H34   2    0.307043    0.712247    0.204541    11.00000   -1.20000
AFIX   0
C35   1    0.111551    0.097182    0.289339    11.00000    0.00447    0.02651 =
         0.03385    0.00503   -0.00309   -0.00126
C36   1    0.065172    0.020082    0.387299    11.00000    0.04770    0.02345 =
         0.04935    0.00946    0.02222    0.00249
AFIX 137
H36A  2   -0.050582   -0.028603    0.370136    11.00000   -1.50000
H36B  2    0.052102    0.039652    0.433656    11.00000   -1.50000
H36C  2    0.179734   -0.011689    0.382044    11.00000   -1.50000
AFIX   0
C37   1    0.237466    0.753115    0.082225    11.00000    0.00447    0.02651 =
         0.03385    0.00503   -0.00309   -0.00126
C38   1    0.300952    0.935337    0.108041    11.00000    0.04412    0.03500 =
         0.03858    0.01083   -0.00303    0.01362
AFIX 137
H38A  2    0.385954    0.942921    0.071298    11.00000   -1.50000
H38B  2    0.354713    0.985775    0.144383    11.00000   -1.50000
H38C  2    0.171761    0.946231    0.094577    11.00000   -1.50000
AFIX   0
HKLF 4


REM  mo_RC108_0m_a.res in P-1
REM wR2 = 0.2436, GooF = S = 1.166, Restrained GooF = 1.161 for all data
REM R1 = 0.1064 for 3176 Fo > 4sig(Fo) and 0.1283 for all 4059 data
REM 332 parameters refined using 36 restraints

END

WGHT      0.0546     27.8305

REM Highest difference peak  0.923,  deepest hole -0.934,  1-sigma level  0.121
Q1    1   0.4960  0.6489  0.3004  11.00000  0.05    0.92
;
_shelx_res_checksum              44197
_shelx_fab_file                  
;
-7 -1 1 -2.6563 0.2752
-7 -1 2 3.3050 -0.1504
-7 -1 3 -3.5675 0.0425
-7 0 1 -2.2557 -0.0922
-7 0 2 1.8191 0.1386
-7 0 3 -1.1259 -0.1557
-7 0 4 0.3728 0.1545
-7 0 5 0.2278 -0.1473
-7 1 1 2.5503 -0.1985
-7 1 2 -2.7993 0.1416
-7 1 3 2.9411 -0.0784
-7 1 4 -2.9205 0.0141
-7 1 5 2.7207 0.0475
-7 1 6 -2.3663 -0.1025
-7 2 1 1.2762 0.1163
-7 2 2 -0.8853 -0.1704
-7 2 3 0.6922 0.2224
-7 2 4 -0.7394 -0.2616
-7 2 5 0.9569 0.2761
-7 2 6 -1.2014 -0.2569
-7 3 1 1.0378 0.0912
-7 3 2 -1.2566 -0.0461
-7 3 3 1.4988 -0.0252
-7 3 4 -1.6384 0.1154
-7 3 5 1.5728 -0.2088
-7 3 6 -1.2821 0.2861
-7 4 1 0.7966 -0.2166
-7 4 2 -1.4717 0.2934
-7 4 3 1.9190 -0.3440
-7 4 4 -2.0503 0.3485
-7 4 5 1.8845 -0.2989
-7 5 1 -2.2696 -0.0745
-7 5 2 1.7526 -0.0191
-7 5 3 -1.1422 0.1487
-7 5 4 0.5115 -0.2804
-7 6 1 -0.9947 0.2759
-6 -5 1 3.4825 0.3477
-6 -5 2 -3.3511 -0.2496
-6 -5 3 2.9563 0.1511
-6 -5 4 -2.3975 -0.0745
-6 -5 5 1.7816 0.0314
-6 -5 6 -1.1932 -0.0201
-6 -4 1 -1.4162 -0.1926
-6 -4 2 1.3326 0.2072
-6 -4 3 -1.1081 -0.1604
-6 -4 4 0.8662 0.0757
-6 -4 5 -0.7259 0.0142
-6 -4 6 0.7431 -0.0795
-6 -4 7 -0.8834 0.1032
-6 -4 8 1.0408 -0.0857
-6 -3 1 0.0567 -0.1543
-6 -3 2 -0.6107 0.0398
-6 -3 3 1.0567 0.0588
-6 -3 4 -1.2108 -0.1104
-6 -3 5 1.0354 0.1034
-6 -3 6 -0.6424 -0.0477
-6 -3 7 0.2254 -0.0306
-6 -3 8 0.0416 0.1009
-6 -3 9 -0.0843 -0.1403
-6 -3 10 -0.0517 0.1418
-6 -2 1 5.2098 0.1940
-6 -2 2 -4.5024 -0.1625
-6 -2 3 3.5861 0.0844
-6 -2 4 -2.7369 0.0132
-6 -2 5 2.1619 -0.0979
-6 -2 6 -1.9138 0.1433
-6 -2 7 1.8786 -0.1379
-6 -2 8 -1.8454 0.0880
-6 -2 9 1.6224 -0.0135
-6 -2 10 -1.1370 -0.0613
-6 -2 11 0.4702 0.1164
-6 -1 1 -2.4946 -0.0493
-6 -1 2 3.0951 0.1122
-6 -1 3 -3.2933 -0.1343
-6 -1 4 3.1293 0.1101
-6 -1 5 -2.8043 -0.0486
-6 -1 6 2.5672 -0.0299
-6 -1 7 -2.5787 0.1016
-6 -1 8 2.8243 -0.1477
-6 -1 9 -3.1252 0.1601
-6 -1 10 3.2369 -0.1423
-6 -1 11 -2.9832 0.1060
-6 0 1 -4.7019 -0.0979
-6 0 2 4.1655 0.0143
-6 0 3 -3.8094 0.0632
-6 0 4 3.9360 -0.1099
-6 0 5 -4.5846 0.1132
-6 0 6 5.4944 -0.0766
-6 0 7 -6.2149 0.0170
-6 0 8 6.3157 0.0426
-6 0 9 -5.5901 -0.0827
-6 0 10 4.1545 0.0940
-6 0 11 -2.3949 -0.0797
-6 0 12 0.7937 0.0521
-6 1 1 -2.1422 0.1180
-6 1 2 2.5095 -0.1057
-6 1 3 -2.9306 0.0563
-6 1 4 3.1901 0.0114
-6 1 5 -3.0182 -0.0727
-6 1 6 2.2405 0.1053
-6 1 7 -0.8987 -0.0971
-6 1 8 -0.7262 0.0504
-6 1 9 2.2104 0.0201
-6 1 10 -3.1579 -0.0929
-6 1 11 3.3611 0.1484
-6 1 12 -2.8739 -0.1753
-6 2 1 -6.6086 -0.0684
-6 2 2 6.1660 0.1106
-6 2 3 -4.8107 -0.1119
-6 2 4 2.7048 0.0728
-6 2 5 -0.2545 -0.0069
-6 2 6 -1.9995 -0.0632
-6 2 7 3.5609 0.1135
-6 2 8 -4.1493 -0.1267
-6 2 9 3.7901 0.0977
-6 2 10 -2.7814 -0.0350
-6 2 11 1.5576 -0.0424
-6 2 12 -0.5164 0.1128
-6 3 1 -1.3648 -0.0774
-6 3 2 -0.4117 0.0106
-6 3 3 1.7840 0.0491
-6 3 4 -2.3211 -0.0831
-6 3 5 1.8780 0.0818
-6 3 6 -0.6495 -0.0464
-6 3 7 -0.9107 -0.0121
-6 3 8 2.2722 0.0774
-6 3 9 -3.0315 -0.1329
-6 3 10 3.0487 0.1668
-6 3 11 -2.4615 -0.1745
-6 3 12 1.5851 0.1591
-6 4 1 2.7618 0.1317
-6 4 2 -2.7198 -0.0834
-6 4 3 1.6442 0.0093
-6 4 4 0.0812 0.0645
-6 4 5 -1.8318 -0.1119
-6 4 6 2.9977 0.1146
-6 4 7 -3.2245 -0.0676
-6 4 8 2.5334 -0.0196
-6 4 9 -1.2723 0.1260
-6 4 10 -0.0619 -0.2262
-6 4 11 1.0385 0.2973
-6 5 1 -3.8205 -0.1054
-6 5 2 4.3057 0.1437
-6 5 3 -4.3237 -0.1312
-6 5 4 3.6162 0.0736
-6 5 5 -2.1983 0.0098
-6 5 6 0.3677 -0.0933
-6 5 7 1.4155 0.1534
-6 5 8 -2.7174 -0.1754
-6 5 9 3.2946 0.1562
-6 5 10 -3.1598 -0.1043
-6 5 11 2.5306 0.0359
-6 6 1 -0.5145 -0.1263
-6 6 2 0.2026 0.0172
-6 6 3 0.3955 0.0808
-6 6 4 -1.0480 -0.1337
-6 6 5 1.5010 0.1220
-6 6 6 -1.5974 -0.0452
-6 6 7 1.3416 -0.0792
-6 6 8 -0.8796 0.2214
-6 6 9 0.4108 -0.3481
-6 6 10 -0.0859 0.4311
-6 7 1 5.0106 0.2694
-6 7 2 -3.9834 -0.2402
-6 7 3 2.5333 0.1456
-6 7 4 -0.8877 -0.0077
-6 7 5 -0.6109 -0.1400
-6 7 6 1.6358 0.2628
-6 7 7 -2.0121 -0.3344
-6 7 8 1.7857 0.3433
-6 8 1 -0.1882 0.0115
-6 8 2 1.2793 0.0995
-6 8 3 -2.1123 -0.1933
-6 8 4 2.4415 0.2446
-6 8 5 -2.1965 -0.2398
-6 8 6 1.5196 0.1802
-6 8 7 -0.7001 -0.0804
-6 9 1 -3.1971 -0.4717
-6 9 2 2.7489 0.4315
-6 9 3 -1.9823 -0.3374
-6 9 4 1.0840 0.2064
-5 -8 1 1.4191 -0.2116
-5 -8 2 -1.2942 0.1515
-5 -8 3 1.2071 -0.1030
-5 -8 4 -1.2135 0.0738
-5 -7 1 -0.0924 0.0475
-5 -7 2 0.4693 -0.0779
-5 -7 3 -0.5081 0.0731
-5 -7 4 0.3640 -0.0488
-5 -7 5 -0.2116 0.0235
-5 -7 6 0.1617 -0.0118
-5 -7 7 -0.2212 0.0207
-5 -7 8 0.3101 -0.0490
-5 -6 1 -0.2948 0.1576
-5 -6 2 0.7750 -0.0879
-5 -6 3 -1.1421 0.0251
-5 -6 4 1.3494 0.0110
-5 -6 5 -1.3324 -0.0118
-5 -6 6 1.0492 -0.0199
-5 -6 7 -0.5227 0.0711
-5 -6 8 -0.1427 -0.1240
-5 -6 9 0.7846 0.1606
-5 -6 10 -1.2374 -0.1686
-5 -6 11 1.3941 0.1451
-5 -5 1 2.3356 -0.0339
-5 -5 2 -2.4924 0.0650
-5 -5 3 2.7851 -0.0721
-5 -5 4 -3.3041 0.0575
-5 -5 5 3.9912 -0.0298
-5 -5 6 -4.6437 0.0013
-5 -5 7 4.9929 0.0156
-5 -5 8 -4.8242 -0.0132
-5 -5 9 4.0793 -0.0089
-5 -5 10 -2.8914 0.0425
-5 -5 11 1.5374 -0.0741
-5 -5 12 -0.3292 0.0895
-5 -4 1 -1.4878 -0.1065
-5 -4 2 -0.1202 0.0668
-5 -4 3 1.8699 -0.0257
-5 -4 4 -3.2131 -0.0074
-5 -4 5 3.7169 0.0260
-5 -4 6 -3.2371 -0.0285
-5 -4 7 1.9787 0.0185
-5 -4 8 -0.4138 -0.0033
-5 -4 9 -0.9092 -0.0084
-5 -4 10 1.5825 0.0099
-5 -4 11 -1.4855 0.0003
-5 -4 12 0.8002 -0.0179
-5 -4 13 0.0997 0.0349
-5 -3 1 1.7889 0.0384
-5 -3 2 -2.3609 -0.0496
-5 -3 3 2.0008 0.0498
-5 -3 4 -0.6186 -0.0404
-5 -3 5 -1.4251 0.0253
-5 -3 6 3.4716 -0.0103
-5 -3 7 -4.8454 0.0001
-5 -3 8 5.1357 0.0035
-5 -3 9 -4.3522 -0.0028
-5 -3 10 2.8905 0.0032
-5 -3 11 -1.3357 -0.0103
-5 -3 12 0.2046 0.0267
-5 -3 13 0.2529 -0.0493
-5 -3 14 -0.1094 0.0707
-5 -2 1 5.4557 0.0418
-5 -2 2 -2.9765 -0.0123
-5 -2 3 0.2415 -0.0197
-5 -2 4 1.8868 0.0456
-5 -2 5 -2.7799 -0.0594
-5 -2 6 2.2955 0.0598
-5 -2 7 -0.8157 -0.0500
-5 -2 8 -0.9424 0.0363
-5 -2 9 2.2487 -0.0240
-5 -2 10 -2.6619 0.0145
-5 -2 11 2.1757 -0.0046
-5 -2 12 -1.1566 -0.0119
-5 -2 13 0.1253 0.0395
-5 -2 14 0.5002 -0.0772
-5 -2 15 -0.5733 0.1170
-5 -1 1 -4.9108 -0.0616
-5 -1 2 5.1983 0.0694
-5 -1 3 -4.3417 -0.0668
-5 -1 4 2.5399 0.0530
-5 -1 5 -0.3799 -0.0302
-5 -1 6 -1.4206 0.0034
-5 -1 7 2.3301 0.0218
-5 -1 8 -2.2239 -0.0414
-5 -1 9 1.4057 0.0549
-5 -1 10 -0.4301 -0.0643
-5 -1 11 -0.1771 0.0724
-5 -1 12 0.1569 -0.0798
-5 -1 13 0.3979 0.0842
-5 -1 14 -1.1361 -0.0809
-5 -1 15 1.6556 0.0663
-5 0 1 2.7753 -0.0080
-5 0 2 -4.8433 -0.0132
-5 0 3 6.0387 0.0292
-5 0 4 -5.8023 -0.0363
-5 0 5 4.1088 0.0336
-5 0 6 -1.4871 -0.0225
-5 0 7 -1.2024 0.0059
-5 0 8 3.1341 0.0134
-5 0 9 -3.8552 -0.0339
-5 0 10 3.4397 0.0560
-5 0 11 -2.3959 -0.0812
-5 0 12 1.3864 0.1105
-5 0 13 -0.9084 -0.1418
-5 0 14 1.0886 0.1695
-5 0 15 -1.6804 -0.1856
-5 1 1 13.8854 0.0564
-5 1 2 -11.4669 -0.0484
-5 1 3 7.8749 0.0283
-5 1 4 -4.0688 -0.0016
-5 1 5 1.0593 -0.0254
-5 1 6 0.4985 0.0471
-5 1 7 -0.5580 -0.0602
-5 1 8 -0.3365 0.0635
-5 1 9 1.3273 -0.0578
-5 1 10 -1.6465 0.0445
-5 1 11 0.9496 -0.0246
-5 1 12 0.5685 -0.0014
-5 1 13 -2.3133 0.0328
-5 1 14 3.6001 -0.0674
-5 1 15 -3.9711 0.1007
-5 2 1 -4.8180 -0.0155
-5 2 2 7.3774 0.0316
-5 2 3 -8.1609 -0.0349
-5 2 4 6.9051 0.0236
-5 2 5 -4.0994 -0.0006
-5 2 6 0.7879 -0.0275
-5 2 7 1.8643 0.0531
-5 2 8 -3.0436 -0.0702
-5 2 9 2.5869 0.0766
-5 2 10 -0.9828 -0.0742
-5 2 11 -0.9050 0.0677
-5 2 12 2.2433 -0.0617
-5 2 13 -2.5717 0.0583
-5 2 14 1.9341 -0.0559
-5 2 15 -0.7722 0.0509
-5 3 1 -9.2319 -0.0665
-5 3 2 6.4748 0.0517
-5 3 3 -3.1436 -0.0241
-5 3 4 0.2234 -0.0110
-5 3 5 1.4851 0.0458
-5 3 6 -1.6691 -0.0708
-5 3 7 0.6002 0.0780
-5 3 8 1.0177 -0.0623
-5 3 9 -2.3717 0.0242
-5 3 10 2.8784 0.0308
-5 3 11 -2.3887 -0.0930
-5 3 12 1.1831 0.1511
-5 3 13 0.2138 -0.1952
-5 3 14 -1.2891 0.2184
-5 3 15 1.7463 -0.2179
-5 4 1 6.5659 0.0110
-5 4 2 -7.8815 -0.0159
-5 4 3 7.6137 0.0122
-5 4 4 -6.0311 -0.0005
-5 4 5 3.8137 -0.0167
-5 4 6 -1.7678 0.0360
-5 4 7 0.5092 -0.0523
-5 4 8 -0.2557 0.0605
-5 4 9 0.8077 -0.0562
-5 4 10 -1.7052 0.0374
-5 4 11 2.4653 -0.0056
-5 4 12 -2.7803 -0.0342
-5 4 13 2.5973 0.0751
-5 4 14 -2.0680 -0.1098
-5 4 15 1.4244 0.1328
-5 5 1 2.2789 0.0699
-5 5 2 -0.6947 -0.0571
-5 5 3 -0.4707 0.0326
-5 5 4 0.7573 -0.0015
-5 5 5 -0.1264 -0.0279
-5 5 6 -1.0606 0.0450
-5 5 7 2.2435 -0.0401
-5 5 8 -2.9347 0.0077
-5 5 9 2.9265 0.0504
-5 5 10 -2.3400 -0.1247
-5 5 11 1.5093 0.1994
-5 5 12 -0.7846 -0.2576
-5 5 13 0.3642 0.2854
-5 5 14 -0.2385 -0.2765
-5 6 1 -3.7347 -0.0249
-5 6 2 2.9475 0.0430
-5 6 3 -1.4087 -0.0513
-5 6 4 -0.2273 0.0454
-5 6 5 1.3026 -0.0244
-5 6 6 -1.4453 -0.0076
-5 6 7 0.7123 0.0418
-5 6 8 0.4783 -0.0667
-5 6 9 -1.5765 0.0718
-5 6 10 2.1646 -0.0515
-5 6 11 -2.1216 0.0075
-5 6 12 1.6208 0.0513
-5 6 13 -0.9861 -0.1115
-5 7 1 4.3475 -0.0386
-5 7 2 -5.2777 0.0355
-5 7 3 5.1886 -0.0227
-5 7 4 -4.0998 0.0046
-5 7 5 2.4110 0.0100
-5 7 6 -0.7140 -0.0100
-5 7 7 -0.4736 -0.0138
-5 7 8 0.9195 0.0639
-5 7 9 -0.7340 -0.1339
-5 7 10 0.2576 0.2098
-5 7 11 0.1435 -0.2735
-5 7 12 -0.2578 0.3094
-5 8 1 4.3276 0.1204
-5 8 2 -3.0240 -0.1339
-5 8 3 1.6303 0.1192
-5 8 4 -0.6747 -0.0769
-5 8 5 0.4402 0.0149
-5 8 6 -0.8600 0.0525
-5 8 7 1.5851 -0.1080
-5 8 8 -2.1797 0.1364
-5 8 9 2.3376 -0.1292
-5 8 10 -2.0073 0.0888
-5 8 11 1.3731 -0.0272
-5 9 1 -2.8337 0.0654
-5 9 2 3.0665 -0.0015
-5 9 3 -2.3931 -0.0636
-5 9 4 1.1666 0.1103
-5 9 5 0.0782 -0.1212
-5 9 6 -0.8754 0.0868
-5 9 7 1.0265 -0.0092
-5 9 8 -0.6515 -0.0962
-5 9 9 0.0805 0.2051
-5 10 1 -0.6948 -0.1439
-5 10 2 -0.4544 0.1790
-5 10 3 1.4040 -0.1631
-5 10 4 -1.7716 0.0940
-5 10 5 1.4658 0.0147
-5 10 6 -0.6948 -0.1370
-5 10 7 -0.1675 0.2418
-5 11 1 3.6717 -0.0286
-5 11 2 -3.8021 -0.0810
-5 11 3 3.3478 0.1891
-5 11 4 -2.5163 -0.2751
-4 -9 1 -1.9942 -0.2782
-4 -9 2 2.1106 0.1750
-4 -9 3 -2.7302 -0.0510
-4 -9 4 3.4967 -0.0602
-4 -9 5 -3.9964 0.1365
-4 -9 6 3.9377 -0.1730
-4 -9 7 -3.2623 0.1790
-4 -9 8 2.1481 -0.1699
-4 -9 9 -0.9174 0.1587
-4 -8 1 2.3448 0.0537
-4 -8 2 -2.1535 -0.1083
-4 -8 3 2.0380 0.1277
-4 -8 4 -2.2617 -0.1140
-4 -8 5 2.8760 0.0800
-4 -8 6 -3.7223 -0.0407
-4 -8 7 4.5242 0.0062
-4 -8 8 -5.0158 0.0213
-4 -8 9 5.0447 -0.0452
-4 -8 10 -4.6113 0.0697
-4 -8 11 3.8421 -0.0953
-4 -7 1 1.7885 0.1235
-4 -7 2 -2.0649 -0.0985
-4 -7 3 2.5841 0.0611
-4 -7 4 -3.0692 -0.0237
-4 -7 5 3.2597 -0.0069
-4 -7 6 -3.0432 0.0305
-4 -7 7 2.5038 -0.0501
-4 -7 8 -1.8699 0.0679
-4 -7 9 1.3934 -0.0826
-4 -7 10 -1.2290 0.0896
-4 -7 11 1.3688 -0.0847
-4 -7 12 -1.6619 0.0669
-4 -7 13 1.8992 -0.0400
-4 -6 1 0.3856 -0.0447
-4 -6 2 0.4722 0.0774
-4 -6 3 -1.7061 -0.0827
-4 -6 4 3.1069 0.0654
-4 -6 5 -4.3364 -0.0367
-4 -6 6 5.0698 0.0083
-4 -6 7 -5.1419 0.0129
-4 -6 8 4.6232 -0.0256
-4 -6 9 -3.7903 0.0323
-4 -6 10 3.0015 -0.0364
-4 -6 11 -2.5398 0.0399
-4 -6 12 2.4956 -0.0430
-4 -6 13 -2.7421 0.0443
-4 -6 14 3.0117 -0.0427
-4 -5 1 0.4989 -0.0882
-4 -5 2 0.3312 0.0430
-4 -5 3 -0.8129 0.0067
-4 -5 4 0.6402 -0.0465
-4 -5 5 0.1651 0.0670
-4 -5 6 -1.2470 -0.0653
-4 -5 7 2.0668 0.0443
-4 -5 8 -2.1451 -0.0110
-4 -5 9 1.2826 -0.0258
-4 -5 10 0.3408 0.0568
-4 -5 11 -2.2333 -0.0745
-4 -5 12 3.7899 0.0751
-4 -5 13 -4.5336 -0.0596
-4 -5 14 4.2915 0.0341
-4 -5 15 -3.2390 -0.0078
-4 -4 1 -5.6892 0.0648
-4 -4 2 2.8272 -0.0934
-4 -4 3 0.5583 0.0962
-4 -4 4 -3.5427 -0.0748
-4 -4 5 5.2790 0.0370
-4 -4 6 -5.3231 0.0061
-4 -4 7 3.8041 -0.0429
-4 -4 8 -1.3659 0.0637
-4 -4 9 -1.0942 -0.0628
-4 -4 10 2.7723 0.0402
-4 -4 11 -3.2432 -0.0020
-4 -4 12 2.5684 -0.0407
-4 -4 13 -1.2021 0.0757
-4 -4 14 -0.2456 -0.0934
-4 -4 15 1.2687 0.0914
-4 -4 16 -1.6376 -0.0743
-4 -3 1 0.5041 0.0321
-4 -3 2 -2.9318 0.0170
-4 -3 3 3.7943 -0.0581
-4 -3 4 -2.8367 0.0828
-4 -3 5 0.4967 -0.0875
-4 -3 6 2.3012 0.0732
-4 -3 7 -4.5460 -0.0444
-4 -3 8 5.5541 0.0079
-4 -3 9 -5.2152 0.0276
-4 -3 10 3.9710 -0.0530
-4 -3 11 -2.5582 0.0606
-4 -3 12 1.6503 -0.0468
-4 -3 13 -1.5710 0.0138
-4 -3 14 2.1996 0.0305
-4 -3 15 -3.0898 -0.0749
-4 -3 16 3.7206 0.1088
-4 -3 17 -3.7455 -0.1259
-4 -2 1 4.9297 -0.0992
-4 -2 2 -2.2391 0.0897
-4 -2 3 -0.9083 -0.0593
-4 -2 4 3.2663 0.0175
-4 -2 5 -3.9485 0.0234
-4 -2 6 2.7853 -0.0522
-4 -2 7 -0.3647 0.0618
-4 -2 8 -2.2542 -0.0505
-4 -2 9 4.0158 0.0217
-4 -2 10 -4.3102 0.0165
-4 -2 11 3.1882 -0.0542
-4 -2 12 -1.2691 0.0823
-4 -2 13 -0.5891 -0.0953
-4 -2 14 1.6851 0.0928
-4 -2 15 -1.7509 -0.0791
-4 -2 16 0.9979 0.0610
-4 -2 17 0.0570 -0.0442
-4 -1 1 -15.6577 0.0220
-4 -1 2 15.4239 -0.0563
-4 -1 3 -12.8321 0.0719
-4 -1 4 8.3411 -0.0657
-4 -1 5 -3.1152 0.0416
-4 -1 6 -1.4559 -0.0077
-4 -1 7 4.3236 -0.0255
-4 -1 8 -5.1779 0.0485
-4 -1 9 4.5040 -0.0548
-4 -1 10 -3.2908 0.0431
-4 -1 11 2.5460 -0.0169
-4 -1 12 -2.8525 -0.0156
-4 -1 13 4.1613 0.0452
-4 -1 14 -5.8916 -0.0642
-4 -1 15 7.2570 0.0696
-4 -1 16 -7.6444 -0.0638
-4 -1 17 6.8655 0.0531
-4 -1 18 -5.1873 -0.0441
-4 0 1 -6.2794 0.0741
-4 0 2 1.1836 -0.0283
-4 0 3 3.3589 -0.0228
-4 0 4 -6.0285 0.0657
-4 0 5 6.2545 -0.0889
-4 0 6 -4.4157 0.0868
-4 0 7 1.6313 -0.0606
-4 0 8 0.7531 0.0185
-4 0 9 -1.7407 0.0269
-4 0 10 1.0591 -0.0615
-4 0 11 0.8139 0.0737
-4 0 12 -2.9533 -0.0586
-4 0 13 4.4470 0.0191
-4 0 14 -4.7849 0.0343
-4 0 15 4.0132 -0.0873
-4 0 16 -2.6155 0.1264
-4 0 17 1.2211 -0.1441
-4 0 18 -0.3022 0.1402
-4 1 1 23.5831 -0.0798
-4 1 2 -22.2011 0.0903
-4 1 3 18.3326 -0.0756
-4 1 4 -13.0680 0.0416
-4 1 5 7.8744 0.0006
-4 1 6 -4.0202 -0.0380
-4 1 7 2.1040 0.0605
-4 1 8 -1.8962 -0.0631
-4 1 9 2.5469 0.0468
-4 1 10 -3.0399 -0.0178
-4 1 11 2.6666 -0.0154
-4 1 12 -1.3009 0.0437
-4 1 13 -0.6268 -0.0605
-4 1 14 2.4077 0.0633
-4 1 15 -3.4203 -0.0536
-4 1 16 3.4028 0.0360
-4 1 17 -2.5187 -0.0164
-4 1 18 1.2205 -0.0006
-4 2 1 3.5436 -0.0221
-4 2 2 1.4579 -0.0258
-4 2 3 -4.9249 0.0649
-4 2 4 6.1341 -0.0830
-4 2 5 -5.2715 0.0737
-4 2 6 3.2789 -0.0391
-4 2 7 -1.3871 -0.0109
-4 2 8 0.5609 0.0616
-4 2 9 -1.1129 -0.0977
-4 2 10 2.6489 0.1079
-4 2 11 -4.3385 -0.0879
-4 2 12 5.3523 0.0414
-4 2 13 -5.2435 0.0216
-4 2 14 4.1011 -0.0877
-4 2 15 -2.4349 0.1439
-4 2 16 0.8847 -0.1810
-4 2 17 0.0829 0.1952
-4 3 1 -16.5305 0.0814
-4 3 2 14.6133 -0.0648
-4 3 3 -11.2235 0.0348
-4 3 4 7.7082 -0.0008
-4 3 5 -5.2790 -0.0272
-4 3 6 4.5294 0.0415
-4 3 7 -5.2482 -0.0392
-4 3 8 6.6010 0.0227
-4 3 9 -7.5719 0.0013
-4 3 10 7.4407 -0.0245
-4 3 11 -6.0737 0.0400
-4 3 12 3.9126 -0.0440
-4 3 13 -1.7031 0.0369
-4 3 14 0.1232 -0.0221
-4 3 15 0.5018 0.0043
-4 3 16 -0.2802 0.0123
-4 3 17 -0.3738 -0.0257
-4 4 1 3.1499 -0.0455
-4 4 2 -5.8746 0.0632
-4 4 3 6.7289 -0.0599
-4 4 4 -5.7386 0.0350
-4 4 5 3.6332 0.0051
-4 4 6 -1.4889 -0.0497
-4 4 7 0.2365 0.0860
-4 4 8 -0.2698 -0.1037
-4 4 9 1.3308 0.0970
-4 4 10 -2.7008 -0.0665
-4 4 11 3.5825 0.0179
-4 4 12 -3.4734 0.0393
-4 4 13 2.3601 -0.0947
-4 4 14 -0.6677 0.1392
-4 4 15 -0.9785 -0.1665
-4 4 16 2.0427 0.1739
-4 4 17 -2.2825 -0.1624
-4 5 1 7.3856 -0.0528
-4 5 2 -5.4907 0.0004
-4 5 3 3.4261 0.0497
-4 5 4 -2.0379 -0.0823
-4 5 5 1.7656 0.0870
-4 5 6 -2.4940 -0.0623
-4 5 7 3.6571 0.0164
-4 5 8 -4.5321 0.0360
-4 5 9 4.5747 -0.0785
-4 5 10 -3.6387 0.0989
-4 5 11 1.9923 -0.0922
-4 5 12 -0.1543 0.0615
-4 5 13 -1.3505 -0.0155
-4 5 14 2.1918 -0.0347
-4 5 15 -2.3143 0.0793
-4 5 16 1.8926 -0.1120
-4 6 1 -3.2018 0.0562
-4 6 2 3.5489 -0.0617
-4 6 3 -2.8389 0.0487
-4 6 4 1.6845 -0.0181
-4 6 5 -0.8041 -0.0225
-4 6 6 0.6968 0.0606
-4 6 7 -1.4413 -0.0828
-4 6 8 2.7038 0.0790
-4 6 9 -3.9333 -0.0457
-4 6 10 4.6301 -0.0132
-4 6 11 -4.5533 0.0876
-4 6 12 3.7770 -0.1645
-4 6 13 -2.5977 0.2306
-4 6 14 1.3684 -0.2753
-4 6 15 -0.3555 0.2915
-4 7 1 1.8497 0.0289
-4 7 2 -2.8162 0.0110
-4 7 3 2.7331 -0.0428
-4 7 4 -1.5513 0.0580
-4 7 5 -0.2879 -0.0516
-4 7 6 2.0813 0.0245
-4 7 7 -3.1978 0.0163
-4 7 8 3.3519 -0.0596
-4 7 9 -2.6846 0.0939
-4 7 10 1.6345 -0.1107
-4 7 11 -0.6862 0.1066
-4 7 12 0.1408 -0.0831
-4 7 13 -0.0222 0.0456
-4 7 14 0.1432 -0.0013
-4 8 1 5.0444 -0.0229
-4 8 2 -3.3792 0.0044
-4 8 3 1.3987 0.0171
-4 8 4 0.0450 -0.0364
-4 8 5 -0.4103 0.0475
-4 8 6 -0.3218 -0.0451
-4 8 7 1.6862 0.0262
-4 8 8 -2.9914 0.0090
-4 8 9 3.6544 -0.0571
-4 8 10 -3.4431 0.1124
-4 8 11 2.5204 -0.1685
-4 8 12 -1.2983 0.2183
-4 8 13 0.2049 -0.2550
-4 9 1 -2.2057 0.0026
-4 9 2 3.2994 -0.0288
-4 9 3 -3.1969 0.0409
-4 9 4 2.1511 -0.0320
-4 9 5 -0.7486 0.0010
-4 9 6 -0.3846 0.0460
-4 9 7 0.8643 -0.0981
-4 9 8 -0.6814 0.1433
-4 9 9 0.1344 -0.1726
-4 9 10 0.3769 0.1813
-4 9 11 -0.5740 -0.1695
-4 9 12 0.4168 0.1399
-4 10 1 -3.5365 0.1271
-4 10 2 2.6666 -0.0894
-4 10 3 -1.8798 0.0415
-4 10 4 1.6178 0.0058
-4 10 5 -1.9809 -0.0415
-4 10 6 2.7170 0.0574
-4 10 7 -3.3839 -0.0516
-4 10 8 3.5901 0.0281
-4 10 9 -3.1831 0.0055
-4 10 10 2.2952 -0.0415
-4 11 1 -0.3691 0.0273
-4 11 2 0.3677 0.0321
-4 11 3 -0.9240 -0.0703
-4 11 4 1.6707 0.0733
-4 11 5 -2.1841 -0.0384
-4 11 6 2.1947 -0.0241
-4 11 7 -1.7025 0.0960
-4 11 8 0.9429 -0.1577
-4 12 1 -1.4100 -0.3807
-4 12 2 1.8597 0.3527
-4 12 3 -2.0290 -0.2687
-4 12 4 1.7641 0.1489
-4 12 5 -1.1398 -0.0213
-3 -11 1 -1.3255 -0.0273
-3 -11 2 0.3978 0.0777
-3 -11 3 1.0823 -0.1217
-3 -11 4 -2.6876 0.1537
-3 -11 5 3.9046 -0.1710
-3 -11 6 -4.3523 0.1758
-3 -10 1 -0.9351 -0.1522
-3 -10 2 -1.1895 0.1064
-3 -10 3 2.8697 -0.0502
-3 -10 4 -3.5933 0.0030
-3 -10 5 3.2058 0.0194
-3 -10 6 -1.9447 -0.0107
-3 -10 7 0.3102 -0.0227
-3 -10 8 1.1551 0.0639
-3 -10 9 -2.0697 -0.0933
-3 -10 10 2.3177 0.0966
-3 -9 1 1.5741 0.0949
-3 -9 2 -1.0133 -0.1381
-3 -9 3 -0.4163 0.1404
-3 -9 4 2.1664 -0.1037
-3 -9 5 -3.5654 0.0449
-3 -9 6 4.1049 0.0101
-3 -9 7 -3.6416 -0.0375
-3 -9 8 2.4292 0.0251
-3 -9 9 -0.9808 0.0215
-3 -9 10 -0.1655 -0.0825
-3 -9 11 0.6667 0.1328
-3 -9 12 -0.4891 -0.1531
-3 -9 13 -0.1196 0.1384
-3 -8 1 1.2979 0.2153
-3 -8 2 0.1249 -0.1440
-3 -8 3 -0.5939 0.0480
-3 -8 4 -0.2470 0.0401
-3 -8 5 2.2476 -0.0922
-3 -8 6 -4.8134 0.0961
-3 -8 7 7.1423 -0.0593
-3 -8 8 -8.5312 0.0051
-3 -8 9 8.6234 0.0383
-3 -8 10 -7.5059 -0.0505
-3 -8 11 5.6311 0.0268
-3 -8 12 -3.6114 0.0220
-3 -8 13 1.9813 -0.0759
-3 -8 14 -1.0186 0.1158
-3 -7 1 -1.4382 -0.0588
-3 -7 2 -0.3957 0.0867
-3 -7 3 3.0463 -0.0829
-3 -7 4 -5.6693 0.0486
-3 -7 5 7.4362 0.0019
-3 -7 6 -7.8539 -0.0475
-3 -7 7 6.9305 0.0695
-3 -7 8 -5.1336 -0.0595
-3 -7 9 3.1740 0.0227
-3 -7 10 -1.7176 0.0260
-3 -7 11 1.1458 -0.0694
-3 -7 12 -1.4510 0.0949
-3 -7 13 2.2913 -0.0993
-3 -7 14 -3.1655 0.0872
-3 -7 15 3.6260 -0.0668
-3 -7 16 -3.4451 0.0453
-3 -6 1 6.5489 -0.0817
-3 -6 2 -6.3569 0.0254
-3 -6 3 4.8140 0.0335
-3 -6 4 -2.0892 -0.0760
-3 -6 5 -1.2115 0.0894
-3 -6 6 4.2647 -0.0725
-3 -6 7 -6.3347 0.0358
-3 -6 8 7.0320 0.0042
-3 -6 9 -6.4227 -0.0320
-3 -6 10 4.9566 0.0395
-3 -6 11 -3.2628 -0.0276
-3 -6 12 1.9064 0.0040
-3 -6 13 -1.2056 0.0221
-3 -6 14 1.1691 -0.0432
-3 -6 15 -1.5571 0.0558
-3 -6 16 2.0233 -0.0594
-3 -6 17 -2.2668 0.0546
-3 -5 1 7.5252 0.0973
-3 -5 2 -3.1735 -0.0961
-3 -5 3 -0.9968 0.0726
-3 -5 4 3.9662 -0.0355
-3 -5 5 -5.1630 -0.0020
-3 -5 6 4.6384 0.0275
-3 -5 7 -2.9957 -0.0347
-3 -5 8 1.1149 0.0250
-3 -5 9 0.2024 -0.0061
-3 -5 10 -0.5135 -0.0124
-3 -5 11 -0.1601 0.0236
-3 -5 12 1.4252 -0.0253
-3 -5 13 -2.7387 0.0193
-3 -5 14 3.6478 -0.0086
-3 -5 15 -3.9461 -0.0050
-3 -5 16 3.6958 0.0208
-3 -5 17 -3.1320 -0.0385
-3 -5 18 2.5155 0.0560
-3 -4 1 -12.0038 -0.0068
-3 -4 2 12.0987 0.0384
-3 -4 3 -10.4405 -0.0585
-3 -4 4 7.7837 0.0625
-3 -4 5 -5.1274 -0.0511
-3 -4 6 3.3253 0.0300
-3 -4 7 -2.7778 -0.0072
-3 -4 8 3.3320 -0.0102
-3 -4 9 -4.4160 0.0186
-3 -4 10 5.3305 -0.0182
-3 -4 11 -5.5586 0.0114
-3 -4 12 4.9590 -0.0007
-3 -4 13 -3.7720 -0.0118
-3 -4 14 2.4598 0.0245
-3 -4 15 -1.4716 -0.0345
-3 -4 16 1.0470 0.0378
-3 -4 17 -1.1416 -0.0309
-3 -4 18 1.4899 0.0127
-3 -3 1 -3.0969 -0.0802
-3 -3 2 1.0364 0.0558
-3 -3 3 -0.5450 -0.0245
-3 -3 4 2.0064 -0.0025
-3 -3 5 -5.0068 0.0162
-3 -3 6 8.5202 -0.0139
-3 -3 7 -11.3397 -0.0006
-3 -3 8 12.5641 0.0196
-3 -3 9 -11.9308 -0.0353
-3 -3 10 9.8631 0.0435
-3 -3 11 -7.2346 -0.0439
-3 -3 12 4.9755 0.0390
-3 -3 13 -3.7012 -0.0309
-3 -3 14 3.5193 0.0197
-3 -3 15 -4.0701 -0.0044
-3 -3 16 4.7546 -0.0156
-3 -3 17 -5.0248 0.0378
-3 -3 18 4.6040 -0.0570
-3 -3 19 -3.5561 0.0672
-3 -2 1 19.4505 0.0585
-3 -2 2 -15.0986 -0.0697
-3 -2 3 9.2667 0.0669
-3 -2 4 -3.7650 -0.0524
-3 -2 5 0.1531 0.0324
-3 -2 6 0.8144 -0.0145
-3 -2 7 0.6043 0.0045
-3 -2 8 -3.3418 -0.0040
-3 -2 9 6.0232 0.0105
-3 -2 10 -7.5309 -0.0195
-3 -2 11 7.3925 0.0272
-3 -2 12 -5.8509 -0.0316
-3 -2 13 3.6350 0.0324
-3 -2 14 -1.5723 -0.0298
-3 -2 15 0.2360 0.0227
-3 -2 16 0.2275 -0.0095
-3 -2 17 -0.0520 -0.0107
-3 -2 18 -0.3488 0.0359
-3 -2 19 0.6131 -0.0610
-3 -1 1 -5.3037 0.0108
-3 -1 2 7.8499 0.0192
-3 -1 3 -7.6982 -0.0467
-3 -1 4 4.8712 0.0643
-3 -1 5 -0.3650 -0.0670
-3 -1 6 -4.2973 0.0551
-3 -1 7 7.7041 -0.0331
-3 -1 8 -9.0975 0.0087
-3 -1 9 8.5922 0.0111
-3 -1 10 -7.0022 -0.0217
-3 -1 11 5.3903 0.0219
-3 -1 12 -4.5730 -0.0132
-3 -1 13 4.8038 -0.0014
-3 -1 14 -5.7548 0.0183
-3 -1 15 6.7610 -0.0336
-3 -1 16 -7.1780 0.0437
-3 -1 17 6.6729 -0.0455
-3 -1 18 -5.3274 0.0377
-3 -1 19 3.5403 -0.0217
-3 0 1 -12.6647 -0.0524
-3 0 2 8.3312 0.0452
-3 0 3 -3.7534 -0.0343
-3 0 4 0.5386 0.0235
-3 0 5 0.3868 -0.0163
-3 0 6 0.9031 0.0144
-3 0 7 -3.4493 -0.0178
-3 0 8 5.8867 0.0250
-3 0 9 -7.0539 -0.0336
-3 0 10 6.4551 0.0415
-3 0 11 -4.3839 -0.0473
-3 0 12 1.6928 0.0496
-3 0 13 0.6476 -0.0467
-3 0 14 -1.9725 0.0367
-3 0 15 2.1437 -0.0185
-3 0 16 -1.4991 -0.0068
-3 0 17 0.6018 0.0350
-3 0 18 0.0590 -0.0597
-3 0 19 -0.2665 0.0743
-3 1 1 19.3132 0.0524
-3 1 2 -18.4549 -0.0651
-3 1 3 14.8205 0.0678
-3 1 4 -9.5470 -0.0604
-3 1 5 4.3122 0.0459
-3 1 6 -0.6522 -0.0296
-3 1 7 -0.6389 0.0167
-3 1 8 -0.2345 -0.0109
-3 1 9 2.2509 0.0131
-3 1 10 -4.0838 -0.0216
-3 1 11 4.6903 0.0328
-3 1 12 -3.7112 -0.0432
-3 1 13 1.5274 0.0497
-3 1 14 1.0073 -0.0500
-3 1 15 -2.9964 0.0425
-3 1 16 3.8777 -0.0271
-3 1 17 -3.5927 0.0047
-3 1 18 2.5097 0.0212
-3 1 19 -1.1847 -0.0458
-3 2 1 5.6404 0.0210
-3 2 2 -0.9906 0.0006
-3 2 3 -2.1471 -0.0185
-3 2 4 2.7575 0.0280
-3 2 5 -0.8848 -0.0271
-3 2 6 -2.4397 0.0173
-3 2 7 5.6848 -0.0028
-3 2 8 -7.4874 -0.0106
-3 2 9 7.1984 0.0177
-3 2 10 -5.0742 -0.0159
-3 2 11 2.0638 0.0054
-3 2 12 0.6726 0.0115
-3 2 13 -2.2676 -0.0309
-3 2 14 2.4485 0.0492
-3 2 15 -1.5354 -0.0634
-3 2 16 0.1885 0.0713
-3 2 17 0.9388 -0.0715
-3 2 18 -1.4669 0.0638
-3 2 19 1.3750 -0.0490
-3 3 1 -15.5539 -0.0500
-3 3 2 13.5115 0.0403
-3 3 3 -9.5512 -0.0217
-3 3 4 5.3120 -0.0011
-3 3 5 -2.3737 0.0218
-3 3 6 1.6361 -0.0342
-3 3 7 -3.0071 0.0335
-3 3 8 5.5244 -0.0189
-3 3 9 -7.8322 -0.0067
-3 3 10 8.7773 0.0367
-3 3 11 -7.8575 -0.0624
-3 3 12 5.3436 0.0756
-3 3 13 -2.0661 -0.0705
-3 3 14 -0.9918 0.0461
-3 3 15 3.0906 -0.0059
-3 3 16 -3.9542 -0.0420
-3 3 17 3.7571 0.0879
-3 3 18 -2.9372 -0.1224
-3 3 19 1.9575 0.1394
-3 4 1 1.5683 0.0228
-3 4 2 -3.3269 -0.0374
-3 4 3 3.0154 0.0414
-3 4 4 -0.6731 -0.0353
-3 4 5 -2.7493 0.0231
-3 4 6 5.8317 -0.0102
-3 4 7 -7.3107 0.0020
-3 4 8 6.6060 -0.0017
-3 4 9 -4.0161 0.0102
-3 4 10 0.5253 -0.0258
-3 4 11 2.6572 0.0453
-3 4 12 -4.5950 -0.0645
-3 4 13 4.9396 0.0796
-3 4 14 -3.9546 -0.0876
-3 4 15 2.2906 0.0868
-3 4 16 -0.6527 -0.0773
-3 4 17 -0.4737 0.0608
-3 4 18 0.9396 -0.0406
-3 5 1 -0.5205 0.0498
-3 5 2 3.1680 -0.0234
-3 5 3 -5.7143 -0.0044
-3 5 4 6.8168 0.0252
-3 5 5 -5.7265 -0.0332
-3 5 6 2.5939 0.0264
-3 5 7 1.6180 -0.0076
-3 5 8 -5.5591 -0.0172
-3 5 9 8.0459 0.0400
-3 5 10 -8.4954 -0.0533
-3 5 11 7.0656 0.0512
-3 5 12 -4.4833 -0.0314
-3 5 13 1.6817 -0.0048
-3 5 14 0.5686 0.0520
-3 5 15 -1.8813 -0.1020
-3 5 16 2.2742 0.1457
-3 5 17 -2.0315 -0.1752
-3 6 1 -11.5321 -0.0551
-3 6 2 10.0732 0.0460
-3 6 3 -6.6890 -0.0209
-3 6 4 2.2895 -0.0116
-3 6 5 1.8101 0.0404
-3 6 6 -4.4127 -0.0555
-3 6 7 4.9015 0.0516
-3 6 8 -3.4396 -0.0291
-3 6 9 0.8383 -0.0063
-3 6 10 1.8201 0.0454
-3 6 11 -3.6164 -0.0785
-3 6 12 4.0966 0.0977
-3 6 13 -3.3405 -0.0987
-3 6 14 1.8153 0.0821
-3 6 15 -0.1219 -0.0531
-3 6 16 -1.2409 0.0196
-3 6 17 2.0074 0.0101
-3 7 1 2.2311 -0.0263
-3 7 2 -5.3514 -0.0106
-3 7 3 7.2427 0.0349
-3 7 4 -7.2780 -0.0408
-3 7 5 5.5106 0.0287
-3 7 6 -2.6065 -0.0044
-3 7 7 -0.4606 -0.0236
-3 7 8 2.8011 0.0462
-3 7 9 -3.9129 -0.0556
-3 7 10 3.7799 0.0464
-3 7 11 -2.7648 -0.0163
-3 7 12 1.3846 -0.0330
-3 7 13 -0.0946 0.0952
-3 7 14 -0.8330 -0.1602
-3 7 15 1.3186 0.2159
-3 7 16 -1.4136 -0.2514
-3 8 1 9.0032 0.1063
-3 8 2 -7.5127 -0.0778
-3 8 3 5.1626 0.0322
-3 8 4 -2.9125 0.0143
-3 8 5 1.5636 -0.0468
-3 8 6 -1.4543 0.0566
-3 8 7 2.3812 -0.0425
-3 8 8 -3.7610 0.0094
-3 8 9 4.9298 0.0345
-3 8 10 -5.4236 -0.0800
-3 8 11 5.1154 0.1193
-3 8 12 -4.1751 -0.1461
-3 8 13 2.9165 0.1566
-3 8 14 -1.6359 -0.1502
-3 8 15 0.5237 0.1289
-3 9 1 -0.2002 -0.0236
-3 9 2 1.4582 0.0560
-3 9 3 -1.4231 -0.0624
-3 9 4 0.2507 0.0446
-3 9 5 1.4712 -0.0122
-3 9 6 -3.0242 -0.0219
-3 9 7 3.8856 0.0465
-3 9 8 -3.9188 -0.0551
-3 9 9 3.3521 0.0464
-3 9 10 -2.5850 -0.0227
-3 9 11 1.9509 -0.0115
-3 9 12 -1.5687 0.0507
-3 9 13 1.3468 -0.0895
-3 10 1 -2.1718 -0.0907
-3 10 2 1.2071 0.0460
-3 10 3 -0.2913 0.0082
-3 10 4 0.0256 -0.0537
-3 10 5 -0.6337 0.0758
-3 10 6 1.8847 -0.0668
-3 10 7 -3.2404 0.0266
-3 10 8 4.1371 0.0376
-3 10 9 -4.2513 -0.1136
-3 10 10 3.6169 0.1867
-3 10 11 -2.5555 -0.2423
-3 10 12 1.4799 0.2694
-3 11 1 0.7450 0.1457
-3 11 2 -0.4841 -0.1694
-3 11 3 -0.3525 0.1559
-3 11 4 1.4194 -0.1086
-3 11 5 -2.2637 0.0358
-3 11 6 2.5522 0.0520
-3 11 7 -2.2242 -0.1425
-3 11 8 1.4962 0.2225
-3 11 9 -0.7246 -0.2782
-3 11 10 0.2153 0.2984
-3 12 1 -1.7455 0.1342
-3 12 2 1.8413 -0.0746
-3 12 3 -1.5200 -0.0048
-3 12 4 0.7090 0.0961
-3 12 5 0.4179 -0.1890
-3 12 6 -1.5188 0.2701
-3 12 7 2.2469 -0.3235
-3 13 1 -2.0827 -0.1311
-3 13 2 1.0655 0.1959
-3 13 3 -0.0383 -0.2459
-2 -12 1 3.8204 -0.2450
-2 -12 2 -2.4131 0.1966
-2 -12 3 0.8421 -0.1338
-2 -12 4 0.4382 0.0743
-2 -12 5 -1.1588 -0.0307
-2 -12 6 1.3096 0.0073
-2 -12 7 -1.0836 -0.0015
-2 -11 1 0.3817 -0.0193
-2 -11 2 0.3237 -0.0357
-2 -11 3 -0.3039 0.0655
-2 -11 4 -0.1936 -0.0660
-2 -11 5 0.7344 0.0413
-2 -11 6 -0.9328 -0.0000
-2 -11 7 0.6370 -0.0496
-2 -11 8 0.0225 0.1009
-2 -11 9 -0.7312 -0.1472
-2 -11 10 1.1667 0.1816
-2 -11 11 -1.1554 -0.1963
-2 -10 1 -3.2301 0.1082
-2 -10 2 1.7586 -0.1166
-2 -10 3 -0.7454 0.1045
-2 -10 4 0.7547 -0.0787
-2 -10 5 -1.8810 0.0452
-2 -10 6 3.7245 -0.0088
-2 -10 7 -5.5838 -0.0251
-2 -10 8 6.7616 0.0498
-2 -10 9 -6.8381 -0.0581
-2 -10 10 5.8014 0.0456
-2 -10 11 -4.0003 -0.0143
-2 -10 12 1.9681 -0.0266
-2 -10 13 -0.2102 0.0635
-2 -9 1 1.9964 0.0647
-2 -9 2 -0.3329 -0.0298
-2 -9 3 -2.6640 -0.0001
-2 -9 4 6.1600 0.0191
-2 -9 5 -9.0993 -0.0246
-2 -9 6 10.6327 0.0152
-2 -9 7 -10.4323 0.0086
-2 -9 8 8.7708 -0.0431
-2 -9 9 -6.3531 0.0808
-2 -9 10 3.9996 -0.1116
-2 -9 11 -2.3306 0.1263
-2 -9 12 1.5772 -0.1214
-2 -9 13 -1.5744 0.1008
-2 -9 14 1.9086 -0.0746
-2 -9 15 -2.1342 0.0540
-2 -8 1 -2.1603 -0.0545
-2 -8 2 5.4663 0.0707
-2 -8 3 -7.4478 -0.0756
-2 -8 4 7.4345 0.0675
-2 -8 5 -5.4775 -0.0469
-2 -8 6 2.3074 0.0181
-2 -8 7 0.9794 0.0110
-2 -8 8 -3.3565 -0.0302
-2 -8 9 4.2400 0.0322
-2 -8 10 -3.6494 -0.0163
-2 -8 11 2.1193 -0.0107
-2 -8 12 -0.4224 0.0371
-2 -8 13 -0.7607 -0.0522
-2 -8 14 1.0885 0.0514
-2 -8 15 -0.6361 -0.0381
-2 -8 16 -0.2068 0.0211
-2 -7 1 -15.9516 -0.0217
-2 -7 2 13.0573 -0.0122
-2 -7 3 -8.3917 0.0426
-2 -7 4 3.2655 -0.0640
-2 -7 5 0.9277 0.0716
-2 -7 6 -3.2147 -0.0634
-2 -7 7 3.3641 0.0416
-2 -7 8 -1.9064 -0.0137
-2 -7 9 -0.1344 -0.0099
-2 -7 10 1.6733 0.0202
-2 -7 11 -1.9789 -0.0142
-2 -7 12 0.9129 -0.0030
-2 -7 13 1.0827 0.0204
-2 -7 14 -3.2200 -0.0264
-2 -7 15 4.7113 0.0157
-2 -7 16 -5.0772 0.0089
-2 -7 17 4.3009 -0.0372
-2 -6 1 -2.0831 0.0791
-2 -6 2 -1.9128 -0.0829
-2 -6 3 4.2299 0.0741
-2 -6 4 -4.4086 -0.0531
-2 -6 5 2.7332 0.0244
-2 -6 6 -0.0716 0.0041
-2 -6 7 -2.4841 -0.0234
-2 -6 8 4.0271 0.0275
-2 -6 9 -4.1371 -0.0168
-2 -6 10 2.9745 -0.0016
-2 -6 11 -1.1521 0.0172
-2 -6 12 -0.5452 -0.0218
-2 -6 13 1.4737 0.0139
-2 -6 14 -1.3588 0.0005
-2 -6 15 0.3579 -0.0115
-2 -6 16 1.0485 0.0108
-2 -6 17 -2.2808 0.0036
-2 -6 18 2.9001 -0.0264
-2 -5 1 16.2506 0.0078
-2 -5 2 -14.3127 0.0269
-2 -5 3 11.6393 -0.0582
-2 -5 4 -9.2961 0.0769
-2 -5 5 8.0384 -0.0765
-2 -5 6 -8.0516 0.0569
-2 -5 7 8.9444 -0.0260
-2 -5 8 -9.9689 -0.0034
-2 -5 9 10.3577 0.0189
-2 -5 10 -9.6314 -0.0145
-2 -5 11 7.7598 -0.0059
-2 -5 12 -5.1358 0.0304
-2 -5 13 2.3941 -0.0450
-2 -5 14 -0.1632 0.0407
-2 -5 15 -1.1505 -0.0180
-2 -5 16 1.4731 -0.0140
-2 -5 17 -1.0407 0.0429
-2 -5 18 0.2705 -0.0592
-2 -5 19 0.4152 0.0602
-2 -4 1 -6.8001 -0.0530
-2 -4 2 7.0004 0.0446
-2 -4 3 -5.0986 -0.0288
-2 -4 4 1.9182 0.0070
-2 -4 5 1.2767 0.0160
-2 -4 6 -3.2928 -0.0336
-2 -4 7 3.4657 0.0400
-2 -4 8 -1.8798 -0.0342
-2 -4 9 -0.7206 0.0206
-2 -4 10 3.2685 -0.0077
-2 -4 11 -4.8000 0.0029
-2 -4 12 4.7937 -0.0091
-2 -4 13 -3.3056 0.0228
-2 -4 14 0.8751 -0.0366
-2 -4 15 1.7265 0.0436
-2 -4 16 -3.7888 -0.0410
-2 -4 17 4.8826 0.0312
-2 -4 18 -4.9410 -0.0194
-2 -4 19 4.2005 0.0101
-2 -3 1 -13.8092 0.0318
-2 -3 2 11.1805 -0.0534
-2 -3 3 -9.4924 0.0686
-2 -3 4 9.7170 -0.0714
-2 -3 5 -11.9639 0.0591
-2 -3 6 15.4652 -0.0346
-2 -3 7 -18.9163 0.0052
-2 -3 8 21.0131 0.0197
-2 -3 9 -20.9512 -0.0337
-2 -3 10 18.6864 0.0359
-2 -3 11 -14.8753 -0.0306
-2 -3 12 10.5566 0.0243
-2 -3 13 -6.7329 -0.0212
-2 -3 14 4.0336 0.0208
-2 -3 15 -2.5787 -0.0187
-2 -3 16 2.0620 0.0102
-2 -3 17 -1.9804 0.0060
-2 -3 18 1.8849 -0.0261
-2 -3 19 -1.5470 0.0432
-2 -3 20 0.9879 -0.0512
-2 -2 1 7.6137 0.0219
-2 -2 2 -4.9813 -0.0025
-2 -2 3 0.9684 -0.0177
-2 -2 4 2.9160 0.0345
-2 -2 5 -5.2318 -0.0435
-2 -2 6 5.1595 0.0422
-2 -2 7 -2.7901 -0.0320
-2 -2 8 -0.9575 0.0185
-2 -2 9 4.7355 -0.0086
-2 -2 10 -7.2998 0.0071
-2 -2 11 7.9504 -0.0136
-2 -2 12 -6.7141 0.0223
-2 -2 13 4.2296 -0.0254
-2 -2 14 -1.4214 0.0176
-2 -2 15 -0.8759 0.0005
-2 -2 16 2.1887 -0.0224
-2 -2 17 -2.4820 0.0392
-2 -2 18 2.0548 -0.0446
-2 -2 19 -1.3331 0.0384
-2 -2 20 0.6714 -0.0258
-2 -1 1 -16.4791 -0.0324
-2 -1 2 16.1967 0.0476
-2 -1 3 -12.4340 -0.0604
-2 -1 4 5.5913 0.0645
-2 -1 5 2.8233 -0.0574
-2 -1 6 -10.7357 0.0411
-2 -1 7 16.2579 -0.0215
-2 -1 8 -18.3383 0.0047
-2 -1 9 17.0575 0.0062
-2 -1 10 -13.4769 -0.0126
-2 -1 11 9.1420 0.0182
-2 -1 12 -5.4746 -0.0259
-2 -1 13 3.3064 0.0351
-2 -1 14 -2.7161 -0.0416
-2 -1 15 3.1822 0.0397
-2 -1 16 -3.9342 -0.0266
-2 -1 17 4.3212 0.0038
-2 -1 18 -4.0461 0.0224
-2 -1 19 3.1963 -0.0445
-2 -1 20 -2.1050 0.0568
-2 0 1 -25.1525 0.0443
-2 0 2 17.0869 -0.0559
-2 0 3 -8.2719 0.0657
-2 0 4 1.2077 -0.0717
-2 0 5 2.3689 0.0715
-2 0 6 -2.0421 -0.0637
-2 0 7 -1.2581 0.0491
-2 0 8 5.7400 -0.0312
-2 0 9 -9.5049 0.0142
-2 0 10 11.2437 -0.0007
-2 0 11 -10.6053 -0.0091
-2 0 12 8.1395 0.0176
-2 0 13 -4.9059 -0.0270
-2 0 14 1.9688 0.0374
-2 0 15 -0.0041 -0.0464
-2 0 16 -0.8448 0.0500
-2 0 17 0.8610 -0.0454
-2 0 18 -0.5049 0.0329
-2 0 19 0.1666 -0.0163
-2 0 20 -0.0284 0.0014
-2 1 1 18.0182 -0.0098
-2 1 2 -18.9504 0.0073
-2 1 3 16.1001 -0.0012
-2 1 4 -10.3978 -0.0044
-2 1 5 3.7142 0.0069
-2 1 6 1.8813 -0.0059
-2 1 7 -4.9046 0.0022
-2 1 8 4.9543 0.0029
-2 1 9 -2.7348 -0.0090
-2 1 10 -0.3581 0.0161
-2 1 11 2.8725 -0.0235
-2 1 12 -3.8620 0.0292
-2 1 13 3.1546 -0.0299
-2 1 14 -1.2620 0.0227
-2 1 15 -0.9658 -0.0066
-2 1 16 2.7483 -0.0159
-2 1 17 -3.6588 0.0400
-2 1 18 3.6927 -0.0599
-2 1 19 -3.1424 0.0711
-2 1 20 2.3824 -0.0723
-2 2 1 11.8267 -0.0544
-2 2 2 -7.6318 0.0685
-2 2 3 4.3089 -0.0817
-2 2 4 -3.2737 0.0897
-2 2 5 4.9014 -0.0887
-2 2 6 -8.4468 0.0781
-2 2 7 12.4264 -0.0601
-2 2 8 -15.2735 0.0384
-2 2 9 15.9656 -0.0166
-2 2 10 -14.3598 -0.0037
-2 2 11 11.1258 0.0223
-2 2 12 -7.3572 -0.0392
-2 2 13 4.0762 0.0529
-2 2 14 -1.8618 -0.0602
-2 2 15 0.7413 0.0572
-2 2 16 -0.3412 -0.0414
-2 2 17 0.1755 0.0141
-2 2 18 0.0913 0.0198
-2 2 19 -0.5236 -0.0525
-2 2 20 0.9642 0.0764
-2 3 1 -8.7983 0.0589
-2 3 2 5.1796 -0.0542
-2 3 3 0.2298 0.0529
-2 3 4 -5.5962 -0.0567
-2 3 5 9.0798 0.0638
-2 3 6 -9.5548 -0.0703
-2 3 7 7.0233 0.0727
-2 3 8 -2.5560 -0.0696
-2 3 9 -2.1918 0.0621
-2 3 10 5.6562 -0.0518
-2 3 11 -6.9333 0.0400
-2 3 12 6.0158 -0.0257
-2 3 13 -3.6436 0.0070
-2 3 14 0.8881 0.0179
-2 3 15 1.3149 -0.0486
-2 3 16 -2.4795 0.0819
-2 3 17 2.6326 -0.1123
-2 3 18 -2.1541 0.1337
-2 3 19 1.5134 -0.1412
-2 4 1 11.3036 -0.0177
-2 4 2 -12.5376 0.0037
-2 4 3 10.7628 0.0141
-2 4 4 -5.9960 -0.0282
-2 4 5 -0.6116 0.0338
-2 4 6 7.2338 -0.0299
-2 4 7 -12.0891 0.0191
-2 4 8 14.1045 -0.0053
-2 4 9 -13.2461 -0.0085
-2 4 10 10.4041 0.0211
-2 4 11 -6.9264 -0.0326
-2 4 12 4.0401 0.0432
-2 4 13 -2.4189 -0.0518
-2 4 14 2.0553 0.0556
-2 4 15 -2.4372 -0.0506
-2 4 16 2.8942 0.0342
-2 4 17 -2.9308 -0.0060
-2 4 18 2.4047 -0.0303
-2 4 19 -1.5053 0.0676
-2 5 1 -0.2116 -0.0344
-2 5 2 5.5964 0.0254
-2 5 3 -10.9690 -0.0290
-2 5 4 14.4832 0.0422
-2 5 5 -14.9738 -0.0584
-2 5 6 12.3817 0.0703
-2 5 7 -7.7190 -0.0725
-2 5 8 2.6098 0.0633
-2 5 9 1.3729 -0.0443
-2 5 10 -3.2795 0.0192
-2 5 11 3.0385 0.0081
-2 5 12 -1.3293 -0.0342
-2 5 13 -0.8160 0.0575
-2 5 14 2.4731 -0.0776
-2 5 15 -3.1464 0.0949
-2 5 16 2.8501 -0.1098
-2 5 17 -1.9675 0.1215
-2 5 18 1.0008 -0.1283
-2 6 1 -21.3264 0.0624
-2 6 2 19.2500 -0.0569
-2 6 3 -14.3076 0.0488
-2 6 4 7.6325 -0.0423
-2 6 5 -0.9631 0.0396
-2 6 6 -4.0287 -0.0408
-2 6 7 6.3598 0.0454
-2 6 8 -6.0448 -0.0527
-2 6 9 3.9803 0.0622
-2 6 10 -1.4918 -0.0722
-2 6 11 -0.2315 0.0798
-2 6 12 0.5608 -0.0811
-2 6 13 0.4416 0.0724
-2 6 14 -2.1892 -0.0518
-2 6 15 3.9095 0.0200
-2 6 16 -4.9796 0.0189
-2 6 17 5.1240 -0.0586
-2 6 18 -4.4320 0.0920
-2 7 1 2.9853 -0.0307
-2 7 2 -8.2597 0.0379
-2 7 3 11.9072 -0.0338
-2 7 4 -12.8772 0.0225
-2 7 5 11.0698 -0.0077
-2 7 6 -7.3289 -0.0074
-2 7 7 3.0579 0.0207
-2 7 8 0.3550 -0.0295
-2 7 9 -2.0437 0.0302
-2 7 10 1.8974 -0.0192
-2 7 11 -0.4599 -0.0057
-2 7 12 -1.4083 0.0435
-2 7 13 2.9204 -0.0896
-2 7 14 -3.6333 0.1369
-2 7 15 3.5130 -0.1767
-2 7 16 -2.8228 0.2019
-2 7 17 1.9297 -0.2076
-2 8 1 18.1366 -0.0376
-2 8 2 -15.4886 0.0344
-2 8 3 11.0429 -0.0342
-2 8 4 -6.1859 0.0353
-2 8 5 2.3135 -0.0350
-2 8 6 -0.3103 0.0316
-2 8 7 0.2701 -0.0263
-2 8 8 -1.5630 0.0219
-2 8 9 3.1879 -0.0215
-2 8 10 -4.2270 0.0265
-2 8 11 4.1921 -0.0353
-2 8 12 -3.1316 0.0444
-2 8 13 1.4967 -0.0497
-2 8 14 0.1275 0.0476
-2 8 15 -1.2801 -0.0367
-2 8 16 1.7661 0.0179
-2 9 1 -0.0885 0.0571
-2 9 2 2.9204 -0.0755
-2 9 3 -4.2116 0.0777
-2 9 4 3.7712 -0.0643
-2 9 5 -2.0635 0.0383
-2 9 6 -0.0447 -0.0066
-2 9 7 1.6819 -0.0208
-2 9 8 -2.3221 0.0328
-2 9 9 1.9379 -0.0210
-2 9 10 -0.9132 -0.0165
-2 9 11 -0.2037 0.0740
-2 9 12 0.9651 -0.1393
-2 9 13 -1.1831 0.1979
-2 9 14 0.9345 -0.2374
-2 10 1 -7.9637 0.0748
-2 10 2 6.1930 -0.0471
-2 10 3 -4.0927 0.0053
-2 10 4 2.5098 0.0429
-2 10 5 -1.9657 -0.0848
-2 10 6 2.4700 0.1058
-2 10 7 -3.5773 -0.0943
-2 10 8 4.6407 0.0476
-2 10 9 -5.1228 0.0263
-2 10 10 4.8101 -0.1108
-2 10 11 -3.8449 0.1860
-2 10 12 2.5914 -0.2349
-2 10 13 -1.4334 0.2487
-2 11 1 0.3159 -0.0037
-2 11 2 -0.6790 0.0607
-2 11 3 0.2021 -0.1042
-2 11 4 0.8342 0.1193
-2 11 5 -1.9177 -0.0975
-2 11 6 2.5644 0.0411
-2 11 7 -2.5434 0.0364
-2 11 8 1.9551 -0.1144
-2 11 9 -1.1367 0.1722
-2 11 10 0.4631 -0.1956
-2 11 11 -0.1595 0.1810
-2 12 1 0.7796 -0.1011
-2 12 2 0.1686 0.0316
-2 12 3 -0.8409 0.0561
-2 12 4 0.9255 -0.1470
-2 12 5 -0.3978 0.2236
-2 12 6 -0.4848 -0.2714
-2 12 7 1.3255 0.2826
-2 12 8 -1.7865 -0.2584
-2 13 1 -2.3819 0.0626
-2 13 2 2.1164 -0.1934
-2 13 3 -1.5921 0.2969
-2 13 4 0.9805 -0.3527
-2 13 5 -0.4739 0.3545
-1 -13 1 -2.1725 -0.1690
-1 -13 2 2.4656 0.1652
-1 -13 3 -2.8456 -0.1624
-1 -13 4 3.1510 0.1567
-1 -13 5 -3.1908 -0.1477
-1 -12 1 -0.2280 0.0007
-1 -12 2 1.1177 -0.0089
-1 -12 3 -1.7948 0.0105
-1 -12 4 1.8944 -0.0011
-1 -12 5 -1.3090 -0.0214
-1 -12 6 0.2234 0.0539
-1 -12 7 0.9902 -0.0890
-1 -12 8 -1.9509 0.1184
-1 -12 9 2.4239 -0.1371
-1 -12 10 -2.3803 0.1448
-1 -11 1 3.8631 0.1064
-1 -11 2 -4.0474 -0.0998
-1 -11 3 5.1096 0.0739
-1 -11 4 -6.7211 -0.0349
-1 -11 5 8.2986 -0.0072
-1 -11 6 -9.2788 0.0432
-1 -11 7 9.3492 -0.0694
-1 -11 8 -8.5338 0.0872
-1 -11 9 7.1181 -0.1004
-1 -11 10 -5.4805 0.1111
-1 -11 11 3.9303 -0.1169
-1 -11 12 -2.6278 0.1130
-1 -11 13 1.5977 -0.0956
-1 -10 1 2.1010 0.0405
-1 -10 2 -3.8727 -0.0122
-1 -10 3 5.3304 -0.0067
-1 -10 4 -5.7471 0.0083
-1 -10 5 4.8385 0.0054
-1 -10 6 -2.8446 -0.0250
-1 -10 7 0.3783 0.0402
-1 -10 8 1.8595 -0.0456
-1 -10 9 -3.3540 0.0440
-1 -10 10 3.9228 -0.0433
-1 -10 11 -3.7007 0.0511
-1 -10 12 3.0061 -0.0687
-1 -10 13 -2.1751 0.0906
-1 -10 14 1.4404 -0.1068
-1 -10 15 -0.8904 0.1093
-1 -9 1 2.3431 -0.1113
-1 -9 2 -1.2326 0.0954
-1 -9 3 -1.3997 -0.0513
-1 -9 4 4.8428 -0.0042
-1 -9 5 -8.0654 0.0527
-1 -9 6 10.1455 -0.0824
-1 -9 7 -10.6163 0.0923
-1 -9 8 9.5892 -0.0893
-1 -9 9 -7.6336 0.0823
-1 -9 10 5.4977 -0.0765
-1 -9 11 -3.8096 0.0716
-1 -9 12 2.8781 -0.0633
-1 -9 13 -2.6515 0.0485
-1 -9 14 2.8184 -0.0274
-1 -9 15 -2.9857 0.0041
-1 -9 16 2.8524 0.0163
-1 -8 1 -0.8371 -0.0224
-1 -8 2 3.3880 -0.0116
-1 -8 3 -4.9915 0.0313
-1 -8 4 4.8382 -0.0313
-1 -8 5 -2.7922 0.0164
-1 -8 6 -0.5948 0.0032
-1 -8 7 4.3420 -0.0184
-1 -8 8 -7.4337 0.0259
-1 -8 9 9.1750 -0.0290
-1 -8 10 -9.3785 0.0333
-1 -8 11 8.3381 -0.0429
-1 -8 12 -6.6396 0.0570
-1 -8 13 4.9041 -0.0714
-1 -8 14 -3.5721 0.0808
-1 -8 15 2.7946 -0.0823
-1 -8 16 -2.4536 0.0758
-1 -8 17 2.2806 -0.0631
-1 -7 1 -8.3992 0.1201
-1 -7 2 5.2331 -0.1009
-1 -7 3 -0.6122 0.0630
-1 -7 4 -4.2560 -0.0218
-1 -7 5 8.1060 -0.0100
-1 -7 6 -10.0915 0.0269
-1 -7 7 10.0590 -0.0301
-1 -7 8 -8.5257 0.0242
-1 -7 9 6.4014 -0.0134
-1 -7 10 -4.5977 -0.0004
-1 -7 11 3.6933 0.0161
-1 -7 12 -3.7761 -0.0324
-1 -7 13 4.4979 0.0460
-1 -7 14 -5.2882 -0.0536
-1 -7 15 5.6222 0.0538
-1 -7 16 -5.2305 -0.0487
-1 -7 17 4.1775 0.0427
-1 -7 18 -2.7913 -0.0398
-1 -6 1 4.4879 -0.0378
-1 -6 2 -7.3919 0.0662
-1 -6 3 7.9525 -0.0734
-1 -6 4 -5.9390 0.0607
-1 -6 5 2.0108 -0.0361
-1 -6 6 2.5636 0.0091
-1 -6 7 -6.4086 0.0134
-1 -6 8 8.5491 -0.0291
-1 -6 9 -8.7223 0.0386
-1 -6 10 7.3877 -0.0432
-1 -6 11 -5.4607 0.0437
-1 -6 12 3.9022 -0.0403
-1 -6 13 -3.3367 0.0342
-1 -6 14 3.8453 -0.0277
-1 -6 15 -4.9977 0.0230
-1 -6 16 6.0889 -0.0200
-1 -6 17 -6.4667 0.0159
-1 -6 18 5.8093 -0.0063
-1 -6 19 -4.2403 -0.0116
-1 -5 1 14.9008 -0.0914
-1 -5 2 -11.1808 0.0777
-1 -5 3 6.5687 -0.0502
-1 -5 4 -2.6497 0.0169
-1 -5 5 0.6411 0.0148
-1 -5 6 -0.9682 -0.0394
-1 -5 7 3.1599 0.0521
-1 -5 8 -6.0864 -0.0497
-1 -5 9 8.4233 0.0315
-1 -5 10 -9.1532 -0.0012
-1 -5 11 7.9137 -0.0331
-1 -5 12 -5.0767 0.0611
-1 -5 13 1.5536 -0.0754
-1 -5 14 1.5806 0.0749
-1 -5 15 -3.4885 -0.0659
-1 -5 16 3.8464 0.0586
-1 -5 17 -2.8991 -0.0609
-1 -5 18 1.2928 0.0736
-1 -5 19 0.2281 -0.0894
-1 -5 20 -1.1238 0.0968
-1 -4 1 -5.9655 0.0723
-1 -4 2 5.0783 -0.0937
-1 -4 3 -1.7257 0.1000
-1 -4 4 -3.2752 -0.0926
-1 -4 5 8.5486 0.0733
-1 -4 6 -12.6658 -0.0439
-1 -4 7 14.6374 0.0074
-1 -4 8 -14.2113 0.0300
-1 -4 9 11.8854 -0.0589
-1 -4 10 -8.6610 0.0699
-1 -4 11 5.6516 -0.0582
-1 -4 12 -3.7008 0.0276
-1 -4 13 3.1379 0.0100
-1 -4 14 -3.7399 -0.0395
-1 -4 15 4.8882 0.0500
-1 -4 16 -5.8472 -0.0395
-1 -4 17 6.0526 0.0162
-1 -4 18 -5.3045 0.0068
-1 -4 19 3.8007 -0.0187
-1 -4 20 -2.0119 0.0163
-1 -3 1 7.4614 0.0113
-1 -3 2 -11.3533 -0.0004
-1 -3 3 12.7569 -0.0089
-1 -3 4 -10.7340 0.0194
-1 -3 5 5.5432 -0.0340
-1 -3 6 1.4867 0.0516
-1 -3 7 -8.4796 -0.0653
-1 -3 8 13.7010 0.0659
-1 -3 9 -16.1317 -0.0470
-1 -3 10 15.7226 0.0106
-1 -3 11 -13.2717 0.0329
-1 -3 12 10.0208 -0.0688
-1 -3 13 -7.1579 0.0849
-1 -3 14 5.4234 -0.0779
-1 -3 15 -4.9433 0.0539
-1 -3 16 5.3146 -0.0247
-1 -3 17 -5.8678 0.0015
-1 -3 18 5.9824 0.0103
-1 -3 19 -5.3300 -0.0127
-1 -3 20 3.9629 0.0117
-1 -2 1 39.6083 -0.1201
-1 -2 2 -31.4071 0.1232
-1 -2 3 19.5675 -0.1086
-1 -2 4 -6.9085 0.0826
-1 -2 5 -3.6552 -0.0493
-1 -2 6 10.0868 0.0111
-1 -2 7 -11.8245 0.0292
-1 -2 8 9.7982 -0.0653
-1 -2 9 -5.9141 0.0886
-1 -2 10 2.2549 -0.0914
-1 -2 11 -0.3293 0.0713
-1 -2 12 0.6456 -0.0333
-1 -2 13 -2.7177 -0.0114
-1 -2 14 5.4341 0.0503
-1 -2 15 -7.5906 -0.0746
-1 -2 16 8.3596 0.0821
-1 -2 17 -7.5327 -0.0766
-1 -2 18 5.4867 0.0635
-1 -2 19 -2.9406 -0.0473
-1 -2 20 0.6342 0.0292
-1 -2 21 0.9325 -0.0090
-1 -1 1 -8.8429 0.0610
-1 -1 2 15.1710 -0.0783
-1 -1 3 -17.5654 0.0783
-1 -1 4 15.2837 -0.0664
-1 -1 5 -9.1592 0.0493
-1 -1 6 1.2203 -0.0304
-1 -1 7 6.1181 0.0096
-1 -1 8 -10.9451 0.0147
-1 -1 9 12.4688 -0.0413
-1 -1 10 -11.1410 0.0652
-1 -1 11 8.2969 -0.0786
-1 -1 12 -5.5107 0.0754
-1 -1 13 3.9591 -0.0551
-1 -1 14 -4.0417 0.0235
-1 -1 15 5.3696 0.0099
-1 -1 16 -7.0682 -0.0362
-1 -1 17 8.2202 0.0509
-1 -1 18 -8.2488 -0.0551
-1 -1 19 7.0932 0.0532
-1 -1 20 -5.1441 -0.0495
-1 -1 21 3.0071 0.0460
-1 0 1 -32.2965 0.1183
-1 0 2 23.7060 -0.1015
-1 0 3 -13.6808 0.0737
-1 0 4 4.8450 -0.0402
-1 0 5 0.7747 0.0037
-1 0 6 -2.4084 0.0338
-1 0 7 0.7004 -0.0680
-1 0 8 2.6683 0.0910
-1 0 9 -5.7053 -0.0946
-1 0 10 6.8691 0.0746
-1 0 11 -5.5686 -0.0338
-1 0 12 2.2408 -0.0176
-1 0 13 1.9667 0.0659
-1 0 14 -5.7295 -0.0991
-1 0 15 8.0560 0.1112
-1 0 16 -8.5820 -0.1030
-1 0 17 7.5749 0.0804
-1 0 18 -5.7019 -0.0507
-1 0 19 3.6984 0.0197
-1 0 20 -2.0912 0.0087
-1 0 21 1.0742 -0.0321
-1 1 1 36.3739 -0.1486
-1 1 2 -36.7276 0.1468
-1 1 3 31.6652 -0.1203
-1 1 4 -22.5931 0.0805
-1 1 5 12.0758 -0.0386
-1 1 6 -2.9115 0.0008
-1 1 7 -2.8332 0.0310
-1 1 8 4.4524 -0.0574
-1 1 9 -2.6765 0.0775
-1 1 10 -0.7869 -0.0885
-1 1 11 4.0115 0.0864
-1 1 12 -5.5837 -0.0690
-1 1 13 5.0267 0.0383
-1 1 14 -2.8005 0.0001
-1 1 15 -0.0548 -0.0385
-1 1 16 2.4338 0.0697
-1 1 17 -3.6080 -0.0895
-1 1 18 3.4352 0.0966
-1 1 19 -2.2960 -0.0923
-1 1 20 0.8351 0.0793
-1 2 1 33.5794 -0.0001
-1 2 2 -22.5737 -0.0256
-1 2 3 12.2278 0.0420
-1 2 4 -5.1587 -0.0480
-1 2 5 2.5820 0.0467
-1 2 6 -4.0350 -0.0416
-1 2 7 7.7450 0.0344
-1 2 8 -11.4451 -0.0241
-1 2 9 13.2764 0.0091
-1 2 10 -12.4119 0.0108
-1 2 11 9.1939 -0.0331
-1 2 12 -4.8005 0.0532
-1 2 13 0.6501 -0.0666
-1 2 14 2.1784 0.0705
-1 2 15 -3.2794 -0.0652
-1 2 16 2.9252 0.0528
-1 2 17 -1.8044 -0.0363
-1 2 18 0.6568 0.0185
-1 2 19 0.0254 -0.0015
-1 2 20 -0.1224 -0.0131
-1 3 1 -18.0242 0.1364
-1 3 2 17.6651 -0.1120
-1 3 3 -13.4014 0.0768
-1 3 4 7.1021 -0.0398
-1 3 5 -1.1654 0.0067
-1 3 6 -2.4120 0.0206
-1 3 7 2.7499 -0.0417
-1 3 8 -0.3017 0.0556
-1 3 9 -3.4724 -0.0599
-1 3 10 6.7948 0.0516
-1 3 11 -8.3003 -0.0302
-1 3 12 7.5075 -0.0018
-1 3 13 -4.8745 0.0388
-1 3 14 1.4784 -0.0734
-1 3 15 1.4945 0.0990
-1 3 16 -3.2126 -0.1112
-1 3 17 3.4416 0.1091
-1 3 18 -2.5112 -0.0946
-1 3 19 1.0726 0.0717
-1 3 20 0.2161 -0.0458
-1 4 1 2.5237 -0.1611
-1 4 2 -5.4950 0.1578
-1 4 3 6.0327 -0.1356
-1 4 4 -3.5574 0.1030
-1 4 5 -1.2763 -0.0686
-1 4 6 6.8812 0.0376
-1 4 7 -11.4054 -0.0112
-1 4 8 13.4664 -0.0120
-1 4 9 -12.6420 0.0330
-1 4 10 9.5363 -0.0513
-1 4 11 -5.4354 0.0646
-1 4 12 1.7451 -0.0707
-1 4 13 0.5360 0.0688
-1 4 14 -1.1001 -0.0599
-1 4 15 0.3016 0.0465
-1 4 16 1.1168 -0.0314
-1 4 17 -2.3852 0.0169
-1 4 18 2.9966 -0.0042
-1 4 19 -2.8288 -0.0058
-1 5 1 10.3474 0.0250
-1 5 2 -3.7569 -0.0372
-1 5 3 -3.4376 0.0416
-1 5 4 9.0823 -0.0404
-1 5 5 -11.5934 0.0383
-1 5 6 10.5177 -0.0390
-1 5 7 -6.6333 0.0424
-1 5 8 1.5707 -0.0444
-1 5 9 2.8577 0.0396
-1 5 10 -5.3244 -0.0242
-1 5 11 5.3838 -0.0015
-1 5 12 -3.4812 0.0330
-1 5 13 0.6296 -0.0636
-1 5 14 2.0609 0.0867
-1 5 15 -3.7912 -0.0980
-1 5 16 4.2771 0.0968
-1 5 17 -3.7169 -0.0855
-1 5 18 2.5937 0.0685
-1 5 19 -1.4277 -0.0506
-1 6 1 -18.8044 0.0928
-1 6 2 19.5853 -0.0657
-1 6 3 -16.8719 0.0461
-1 6 4 11.4798 -0.0382
-1 6 5 -5.0796 0.0390
-1 6 6 -0.4671 -0.0405
-1 6 7 3.8075 0.0346
-1 6 8 -4.5344 -0.0174
-1 6 9 3.2026 -0.0088
-1 6 10 -0.9638 0.0366
-1 6 11 -0.9780 -0.0573
-1 6 12 1.8356 0.0641
-1 6 13 -1.4514 -0.0550
-1 6 14 0.2122 0.0329
-1 6 15 1.2344 -0.0041
-1 6 16 -2.3008 -0.0237
-1 6 17 2.6759 0.0442
-1 6 18 -2.3740 -0.0537
-1 7 1 -5.9938 -0.2020
-1 7 2 0.7940 0.1636
-1 7 3 3.6028 -0.1124
-1 7 4 -5.8755 0.0642
-1 7 5 5.5842 -0.0312
-1 7 6 -3.2778 0.0175
-1 7 7 0.1859 -0.0186
-1 7 8 2.3422 0.0249
-1 7 9 -3.3865 -0.0259
-1 7 10 2.7576 0.0142
-1 7 11 -0.9503 0.0127
-1 7 12 -1.1756 -0.0520
-1 7 13 2.8067 0.0976
-1 7 14 -3.4836 -0.1413
-1 7 15 3.1972 0.1750
-1 7 16 -2.2797 -0.1924
-1 7 17 1.1876 0.1906
-1 8 1 15.0537 0.1145
-1 8 2 -13.4653 -0.1116
-1 8 3 10.0824 0.0813
-1 8 4 -6.1522 -0.0362
-1 8 5 3.0274 -0.0065
-1 8 6 -1.6157 0.0325
-1 8 7 2.0452 -0.0348
-1 8 8 -3.6871 0.0158
-1 8 9 5.5017 0.0158
-1 8 10 -6.5237 -0.0497
-1 8 11 6.2544 0.0777
-1 8 12 -4.7968 -0.0951
-1 8 13 2.7124 0.1008
-1 8 14 -0.7082 -0.0957
-1 8 15 -0.6756 0.0818
-1 8 16 1.2404 -0.0616
-1 9 1 3.4177 0.1007
-1 9 2 -1.0568 -0.0306
-1 9 3 0.1320 -0.0191
-1 9 4 -0.8493 0.0361
-1 9 5 2.7067 -0.0216
-1 9 6 -4.7377 -0.0113
-1 9 7 5.9517 0.0443
-1 9 8 -5.7621 -0.0620
-1 9 9 4.2033 0.0562
-1 9 10 -1.8546 -0.0275
-1 9 11 -0.4642 -0.0176
-1 9 12 2.0598 0.0695
-1 9 13 -2.6213 -0.1187
-1 9 14 2.2682 0.1575
-1 10 1 -3.5626 -0.2594
-1 10 2 1.9658 0.2056
-1 10 3 -0.1153 -0.1184
-1 10 4 -1.0357 0.0234
-1 10 5 0.8515 0.0531
-1 10 6 0.7167 -0.0927
-1 10 7 -3.1281 0.0892
-1 10 8 5.5106 -0.0480
-1 10 9 -7.0458 -0.0180
-1 10 10 7.2972 0.0927
-1 10 11 -6.3373 -0.1608
-1 10 12 4.6428 0.2101
-1 10 13 -2.8378 -0.2328
-1 11 1 2.2628 0.1069
-1 11 2 -2.0395 -0.1448
-1 11 3 0.8387 0.1456
-1 11 4 1.0751 -0.1107
-1 11 5 -3.1027 0.0508
-1 11 6 4.5784 0.0197
-1 11 7 -5.0595 -0.0877
-1 11 8 4.4981 0.1437
-1 11 9 -3.2219 -0.1821
-1 11 10 1.7509 0.1994
-1 11 11 -0.5586 -0.1938
-1 12 1 -0.4045 0.2590
-1 12 2 1.3445 -0.1601
-1 12 3 -2.0332 0.0354
-1 12 4 2.1022 0.0894
-1 12 5 -1.4574 -0.1935
-1 12 6 0.3192 0.2650
-1 12 7 0.8899 -0.2994
-1 12 8 -1.7484 0.2976
-1 13 1 -3.0902 -0.0589
-1 13 2 2.4235 0.1506
-1 13 3 -1.4842 -0.2261
-1 13 4 0.4913 0.2764
-1 13 5 0.2856 -0.2981
0 -13 1 -4.1079 0.3885
0 -13 2 4.0502 -0.2997
0 -13 3 -3.8686 0.1757
0 -13 4 3.6412 -0.0474
0 -13 5 -3.3845 -0.0605
0 -13 6 3.0954 0.1345
0 -13 7 -2.7953 -0.1714
0 -13 8 2.5370 0.1748
0 -12 1 0.3148 -0.0449
0 -12 2 -0.9972 0.0859
0 -12 3 1.3712 -0.1073
0 -12 4 -1.5569 0.1111
0 -12 5 1.6381 -0.1017
0 -12 6 -1.6167 0.0815
0 -12 7 1.4444 -0.0498
0 -12 8 -1.0956 0.0057
0 -12 9 0.6199 0.0479
0 -12 10 -0.1356 -0.1025
0 -12 11 -0.2312 0.1460
0 -11 1 6.5864 -0.0761
0 -11 2 -7.3098 0.0584
0 -11 3 8.2059 -0.0431
0 -11 4 -9.1513 0.0294
0 -11 5 9.8681 -0.0104
0 -11 6 -10.0919 -0.0211
0 -11 7 9.7135 0.0666
0 -11 8 -8.8194 -0.1193
0 -11 9 7.6262 0.1665
0 -11 10 -6.3640 -0.1961
0 -11 11 5.1849 0.2022
0 -11 12 -4.1390 -0.1866
0 -11 13 3.2137 0.1576
0 -11 14 -2.3911 -0.1243
0 -10 1 2.7945 0.0730
0 -10 2 -3.6938 -0.0446
0 -10 3 4.4293 0.0211
0 -10 4 -4.4654 -0.0125
0 -10 5 3.5717 0.0206
0 -10 6 -1.8988 -0.0389
0 -10 7 -0.1271 0.0568
0 -10 8 2.0103 -0.0655
0 -10 9 -3.3778 0.0626
0 -10 10 4.0742 -0.0521
0 -10 11 -4.1452 0.0405
0 -10 12 3.7536 -0.0323
0 -10 13 -3.0895 0.0273
0 -10 14 2.3158 -0.0219
0 -10 15 -1.5541 0.0127
0 -9 1 1.8949 -0.0947
0 -9 2 0.0127 0.0645
0 -9 3 -3.2724 -0.0282
0 -9 4 7.2308 0.0014
0 -9 5 -10.9599 0.0047
0 -9 6 13.6382 0.0113
0 -9 7 -14.8414 -0.0404
0 -9 8 14.6311 0.0675
0 -9 9 -13.4358 -0.0803
0 -9 10 11.8152 0.0745
0 -9 11 -10.2313 -0.0554
0 -9 12 8.9193 0.0332
0 -9 13 -7.8821 -0.0167
0 -9 14 6.9773 0.0087
0 -9 15 -6.0358 -0.0054
0 -9 16 4.9576 0.0006
0 -9 17 -3.7563 0.0097
0 -8 1 -2.6832 0.0955
0 -8 2 6.4068 -0.0980
0 -8 3 -8.9818 0.0634
0 -8 4 9.5505 -0.0040
0 -8 5 -7.9881 -0.0569
0 -8 6 4.8908 0.0951
0 -8 7 -1.2809 -0.0966
0 -8 8 -1.8157 0.0632
0 -8 9 3.7325 -0.0102
0 -8 10 -4.3310 -0.0412
0 -8 11 3.9433 0.0741
0 -8 12 -3.1490 -0.0825
0 -8 13 2.5036 0.0712
0 -8 14 -2.3242 -0.0508
0 -8 15 2.6061 0.0315
0 -8 16 -3.0795 -0.0186
0 -8 17 3.3677 0.0119
0 -8 18 -3.1765 -0.0083
0 -7 1 -13.6017 0.1005
0 -7 2 10.7852 -0.0291
0 -7 3 -5.7672 -0.0281
0 -7 4 -0.0522 0.0513
0 -7 5 5.1223 -0.0344
0 -7 6 -8.3065 -0.0124
0 -7 7 9.2371 0.0683
0 -7 8 -8.3445 -0.1116
0 -7 9 6.5902 0.1285
0 -7 10 -5.0405 -0.1174
0 -7 11 4.4618 0.0866
0 -7 12 -5.0778 -0.0481
0 -7 13 6.5555 0.0121
0 -7 14 -8.1956 0.0158
0 -7 15 9.2374 -0.0340
0 -7 16 -9.1588 0.0420
0 -7 17 7.8636 -0.0399
0 -7 18 -5.6914 0.0278
0 -7 19 3.2586 -0.0079
0 -6 1 -1.5029 -0.2213
0 -6 2 -1.2315 0.1603
0 -6 3 1.6879 -0.0703
0 -6 4 0.4799 -0.0201
0 -6 5 -4.6421 0.0824
0 -6 6 9.4816 -0.0995
0 -6 7 -13.5154 0.0714
0 -6 8 15.6278 -0.0134
0 -6 9 -15.4141 -0.0519
0 -6 10 13.2359 0.1039
0 -6 11 -10.0053 -0.1309
0 -6 12 6.8089 0.1311
0 -6 13 -4.5222 -0.1095
0 -6 14 3.5439 0.0730
0 -6 15 -3.7287 -0.0277
0 -6 16 4.5193 -0.0209
0 -6 17 -5.2147 0.0671
0 -6 18 5.2636 -0.1040
0 -6 19 -4.4691 0.1249
0 -5 1 5.7399 0.0994
0 -5 2 0.8256 -0.1369
0 -5 3 -7.9419 0.1318
0 -5 4 13.5341 -0.0856
0 -5 5 -16.1016 0.0151
0 -5 6 15.2054 0.0551
0 -5 7 -11.5280 -0.1029
0 -5 8 6.5272 0.1172
0 -5 9 -1.8546 -0.0998
0 -5 10 -1.2196 0.0620
0 -5 11 2.1715 -0.0174
0 -5 12 -1.2791 -0.0238
0 -5 13 -0.6058 0.0570
0 -5 14 2.4509 -0.0816
0 -5 15 -3.4411 0.0975
0 -5 16 3.2399 -0.1034
0 -5 17 -2.0376 0.0977
0 -5 18 0.3937 -0.0805
0 -5 19 1.0442 0.0554
0 -5 20 -1.8178 -0.0292
0 -4 1 -21.9139 0.1624
0 -4 2 21.4091 -0.0737
0 -4 3 -16.3999 -0.0125
0 -4 4 7.8846 0.0701
0 -4 5 2.0685 -0.0846
0 -4 6 -11.0697 0.0577
0 -4 7 17.2211 -0.0047
0 -4 8 -19.6890 -0.0534
0 -4 9 18.8489 0.0982
0 -4 10 -15.9937 -0.1198
0 -4 11 12.7600 0.1173
0 -4 12 -10.5078 -0.0953
0 -4 13 9.8807 0.0609
0 -4 14 -10.6831 -0.0213
0 -4 15 12.0819 -0.0166
0 -4 16 -13.0264 0.0454
0 -4 17 12.7041 -0.0584
0 -4 18 -10.8577 0.0519
0 -4 19 7.8476 -0.0281
0 -4 20 -4.4589 -0.0041
0 -3 1 -0.5825 -0.2666
0 -3 2 -7.8419 0.2216
0 -3 3 14.8068 -0.1351
0 -3 4 -18.3620 0.0344
0 -3 5 17.7097 0.0501
0 -3 6 -13.4075 -0.0962
0 -3 7 7.0760 0.0974
0 -3 8 -0.7612 -0.0623
0 -3 9 -3.7873 0.0080
0 -3 10 5.6575 0.0481
0 -3 11 -4.9652 -0.0944
0 -3 12 2.6671 0.1256
0 -3 13 -0.1073 -0.1399
0 -3 14 -1.5157 0.1352
0 -3 15 1.5629 -0.1094
0 -3 16 -0.1163 0.0619
0 -3 17 -2.1478 0.0021
0 -3 18 4.2961 -0.0701
0 -3 19 -5.5373 0.1258
0 -3 20 5.5185 -0.1546
0 -3 21 -4.4078 0.1505
0 -2 1 43.5819 0.0266
0 -2 2 -35.2984 -0.1004
0 -2 3 23.2099 0.1370
0 -2 4 -9.8891 -0.1261
0 -2 5 -1.9088 0.0763
0 -2 6 10.1177 -0.0095
0 -2 7 -13.9312 -0.0498
0 -2 8 13.8955 0.0855
0 -2 9 -11.5431 -0.0937
0 -2 10 8.7483 0.0810
0 -2 11 -7.0617 -0.0577
0 -2 12 7.2503 0.0310
0 -2 13 -9.1671 -0.0028
0 -2 14 11.9475 -0.0276
0 -2 15 -14.4209 0.0596
0 -2 16 15.5721 -0.0882
0 -2 17 -14.8914 0.1050
0 -2 18 12.5052 -0.1028
0 -2 19 -9.0670 0.0804
0 -2 20 5.4718 -0.0443
0 -2 21 -2.5194 0.0070
0 -1 1 -34.0112 0.3729
0 -1 2 44.2322 -0.2763
0 -1 3 -47.9193 0.1447
0 -1 4 44.5954 -0.0183
0 -1 5 -35.7713 -0.0685
0 -1 6 24.3185 0.0990
0 -1 7 -13.4227 -0.0779
0 -1 8 5.5378 0.0252
0 -1 9 -1.7183 0.0343
0 -1 10 1.5238 -0.0813
0 -1 11 -3.4499 0.1068
0 -1 12 5.6511 -0.1110
0 -1 13 -6.6515 0.0984
0 -1 14 5.7936 -0.0737
0 -1 15 -3.3120 0.0400
0 -1 16 0.0739 -0.0003
0 -1 17 2.8593 -0.0410
0 -1 18 -4.6612 0.0772
0 -1 19 5.0049 -0.1009
0 -1 20 -4.0961 0.1080
0 -1 21 2.5019 -0.0988
0 0 1 -98.5507 -0.0835
0 0 2 84.7220 0.1371
0 0 3 -65.5715 -0.1433
0 0 4 45.5487 0.1041
0 0 5 -28.6523 -0.0380
0 0 6 17.2660 -0.0291
0 0 7 -11.6671 0.0753
0 0 8 10.3163 -0.0903
0 0 9 -10.7303 0.0763
0 0 10 10.5413 -0.0437
0 0 11 -8.3282 0.0046
0 0 12 3.9535 0.0322
0 0 13 1.6349 -0.0617
0 0 14 -6.9679 0.0817
0 0 15 10.7103 -0.0902
0 0 16 -12.1445 0.0854
0 0 17 11.3353 -0.0667
0 0 18 -8.9748 0.0369
0 0 19 6.0288 -0.0027
0 0 20 -3.3596 -0.0274
0 0 21 1.4718 0.0454
0 1 0 19.6513 0.4045
0 1 1 -4.6919 -0.3629
0 1 2 -7.3748 0.2647
0 1 3 14.2540 -0.1432
0 1 4 -15.5141 0.0349
0 1 5 12.5332 0.0348
0 1 6 -7.7899 -0.0581
0 1 7 3.8236 0.0435
0 1 8 -2.2959 -0.0085
0 1 9 3.5059 -0.0290
0 1 10 -6.4948 0.0570
0 1 11 9.6255 -0.0704
0 1 12 -11.3459 0.0686
0 1 13 10.8100 -0.0529
0 1 14 -8.1316 0.0251
0 1 15 4.2230 0.0126
0 1 16 -0.3419 -0.0557
0 1 17 -2.4302 0.0979
0 1 18 3.5617 -0.1316
0 1 19 -3.1710 0.1507
0 1 20 1.8565 -0.1525
0 1 21 -0.3724 0.1384
0 2 0 -46.5263 -0.0583
0 2 1 44.1435 0.1235
0 2 2 -37.9422 -0.1464
0 2 3 30.3385 0.1217
0 2 4 -23.7611 -0.0625
0 2 5 19.8066 -0.0073
0 2 6 -18.7698 0.0632
0 2 7 19.7041 -0.0897
0 2 8 -20.9446 0.0842
0 2 9 20.8474 -0.0545
0 2 10 -18.4364 0.0137
0 2 11 13.7203 0.0264
0 2 12 -7.5971 -0.0579
0 2 13 1.4379 0.0777
0 2 14 3.4507 -0.0862
0 2 15 -6.2673 0.0854
0 2 16 6.9094 -0.0777
0 2 17 -5.8876 0.0657
0 2 18 4.0392 -0.0518
0 2 19 -2.1807 0.0380
0 2 20 0.8430 -0.0255
0 3 0 8.0146 -0.2570
0 3 1 -12.3686 0.1988
0 3 2 12.6681 -0.1134
0 3 3 -9.3704 0.0288
0 3 4 4.1398 0.0315
0 3 5 0.8282 -0.0559
0 3 6 -3.6506 0.0462
0 3 7 3.4262 -0.0137
0 3 8 -0.4811 -0.0260
0 3 9 -3.8718 0.0595
0 3 10 7.9192 -0.0776
0 3 11 -10.2177 0.0764
0 3 12 10.0837 -0.0570
0 3 13 -7.7411 0.0235
0 3 14 4.1212 0.0173
0 3 15 -0.4380 -0.0580
0 3 16 -2.2715 0.0917
0 3 17 3.4694 -0.1140
0 3 18 -3.2093 0.1236
0 3 19 2.0032 -0.1221
0 3 20 -0.5483 0.1124
0 4 0 18.3633 0.2258
0 4 1 -12.4901 -0.2450
0 4 2 6.6593 0.2168
0 4 3 -2.9822 -0.1529
0 4 4 2.5580 0.0745
0 4 5 -5.1391 -0.0030
0 4 6 9.3370 -0.0466
0 4 7 -13.2485 0.0686
0 4 8 15.2201 -0.0651
0 4 9 -14.4369 0.0430
0 4 10 11.1249 -0.0108
0 4 11 -6.3394 -0.0234
0 4 12 1.4825 0.0526
0 4 13 2.2270 -0.0715
0 4 14 -4.1244 0.0771
0 4 15 4.2079 -0.0700
0 4 16 -2.9989 0.0533
0 4 17 1.2573 -0.0325
0 4 18 0.3164 0.0130
0 4 19 -1.2871 0.0019
0 5 0 -9.8506 0.0339
0 5 1 10.4856 0.0358
0 5 2 -7.8839 -0.0862
0 5 3 3.4246 0.1035
0 5 4 0.9442 -0.0870
0 5 5 -3.4819 0.0467
0 5 6 3.3094 0.0022
0 5 7 -0.6782 -0.0455
0 5 8 -3.2270 0.0736
0 5 9 6.8321 -0.0822
0 5 10 -8.8060 0.0711
0 5 11 8.5228 -0.0427
0 5 12 -6.1950 0.0017
0 5 13 2.6783 0.0452
0 5 14 0.9207 -0.0901
0 5 15 -3.6540 0.1254
0 5 16 5.0061 -0.1458
0 5 17 -4.9653 0.1500
0 5 18 3.9146 -0.1407
0 6 0 5.2833 -0.2357
0 6 1 -8.4520 0.2022
0 6 2 9.5776 -0.1349
0 6 3 -8.0266 0.0556
0 6 4 4.2082 0.0151
0 6 5 0.6094 -0.0637
0 6 6 -4.8226 0.0855
0 6 7 7.1187 -0.0821
0 6 8 -6.9380 0.0588
0 6 9 4.5971 -0.0217
0 6 10 -1.0635 -0.0219
0 6 11 -2.4790 0.0635
0 6 12 5.0676 -0.0943
0 6 13 -6.2294 0.1064
0 6 14 6.0161 -0.0967
0 6 15 -4.8473 0.0678
0 6 16 3.2745 -0.0280
0 6 17 -1.7744 -0.0119
0 6 18 0.6364 0.0419
0 7 0 13.5165 0.1606
0 7 1 -10.8228 -0.1892
0 7 2 6.7034 0.1791
0 7 3 -2.7628 -0.1368
0 7 4 0.3943 0.0774
0 7 5 -0.2593 -0.0174
0 7 6 2.0947 -0.0316
0 7 7 -4.9133 0.0646
0 7 8 7.4735 -0.0808
0 7 9 -8.7931 0.0805
0 7 10 8.4813 -0.0632
0 7 11 -6.7809 0.0282
0 7 12 4.3526 0.0230
0 7 13 -1.9465 -0.0845
0 7 14 0.1192 0.1465
0 7 15 0.8980 -0.1973
0 7 16 -1.1720 0.2275
0 7 17 0.9425 -0.2323
0 8 0 -0.9073 0.0588
0 8 1 3.1701 -0.0029
0 8 2 -3.4880 -0.0527
0 8 3 2.0629 0.0931
0 8 4 0.2058 -0.1124
0 8 5 -2.1444 0.1124
0 8 6 2.8253 -0.0988
0 8 7 -1.9384 0.0757
0 8 8 -0.1436 -0.0445
0 8 9 2.6089 0.0046
0 8 10 -4.6084 0.0429
0 8 11 5.6105 -0.0937
0 8 12 -5.5516 0.1403
0 8 13 4.7503 -0.1746
0 8 14 -3.6724 0.1910
0 8 15 2.6920 -0.1883
0 9 0 -2.3591 -0.1070
0 9 1 1.8933 0.0985
0 9 2 -1.3739 -0.0745
0 9 3 1.6204 0.0445
0 9 4 -3.0036 -0.0163
0 9 5 5.2742 -0.0068
0 9 6 -7.6958 0.0260
0 9 7 9.4061 -0.0428
0 9 8 -9.8191 0.0565
0 9 9 8.8699 -0.0634
0 9 10 -6.9955 0.0589
0 9 11 4.8900 -0.0416
0 9 12 -3.1754 0.0147
0 9 13 2.1591 0.0143
0 9 14 -1.7775 -0.0374
0 10 0 -2.3268 0.0940
0 10 1 2.6433 -0.0996
0 10 2 -3.6513 0.0904
0 10 3 4.8313 -0.0743
0 10 4 -5.4790 0.0607
0 10 5 5.0560 -0.0536
0 10 6 -3.4677 0.0489
0 10 7 1.1256 -0.0365
0 10 8 1.2370 0.0068
0 10 9 -2.8966 0.0426
0 10 10 3.4492 -0.1041
0 10 11 -2.9496 0.1625
0 10 12 1.8307 -0.2020
0 11 0 -5.9136 -0.0900
0 11 1 4.9797 0.0906
0 11 2 -3.4692 -0.0729
0 11 3 1.2810 0.0416
0 11 4 1.3458 -0.0114
0 11 5 -3.8810 0.0007
0 11 6 5.7123 -0.0227
0 11 7 -6.4089 0.0776
0 11 8 5.9062 -0.1512
0 11 9 -4.5209 0.2211
0 11 10 2.7988 -0.2651
0 12 0 0.7265 0.0098
0 12 1 -2.0102 -0.0631
0 12 2 3.2376 0.0941
0 12 3 -4.0242 -0.0852
0 12 4 4.0693 0.0305
0 12 5 -3.3087 0.0596
0 12 6 1.9643 -0.1612
0 12 7 -0.4572 0.2457
0 12 8 -0.7711 -0.2903
0 13 0 3.9070 0.4145
0 13 1 -3.3193 -0.3645
0 13 2 2.3136 0.2461
0 13 3 -1.0146 -0.0871
0 13 4 -0.3162 -0.0732
1 -13 0 3.4171 0.0336
1 -13 1 -3.5016 -0.1069
1 -13 2 3.5251 0.1420
1 -13 3 -3.6319 -0.1278
1 -13 4 3.8401 0.0671
1 -13 5 -4.0364 0.0226
1 -13 6 4.0497 -0.1154
1 -13 7 -3.7541 0.1861
1 -13 8 3.1377 -0.2194
1 -13 9 -2.3027 0.2145
1 -12 0 -0.3215 0.3081
1 -12 1 0.4921 -0.2944
1 -12 2 -0.0413 0.2218
1 -12 3 -0.8104 -0.1110
1 -12 4 1.6799 -0.0078
1 -12 5 -2.2042 0.1052
1 -12 6 2.1874 -0.1633
1 -12 7 -1.6497 0.1788
1 -12 8 0.7795 -0.1615
1 -12 9 0.1673 0.1264
1 -12 10 -0.9606 -0.0864
1 -12 11 1.4491 0.0488
1 -12 12 -1.5741 -0.0155
1 -11 0 -1.6910 0.0417
1 -11 1 0.8576 0.0317
1 -11 2 -0.3948 -0.0925
1 -11 3 0.7540 0.1253
1 -11 4 -2.0293 -0.1258
1 -11 5 3.9506 0.1000
1 -11 6 -6.0235 -0.0599
1 -11 7 7.7307 0.0168
1 -11 8 -8.6982 0.0230
1 -11 9 8.7753 -0.0575
1 -11 10 -8.0265 0.0865
1 -11 11 6.6707 -0.1074
1 -11 12 -5.0068 0.1152
1 -11 13 3.3431 -0.1044
1 -11 14 -1.9346 0.0738
1 -10 0 4.0448 -0.2640
1 -10 1 -3.0017 0.2197
1 -10 2 0.6202 -0.1423
1 -10 3 2.4286 0.0560
1 -10 4 -5.2862 0.0164
1 -10 5 7.2360 -0.0624
1 -10 6 -7.9260 0.0821
1 -10 7 7.4154 -0.0838
1 -10 8 -6.0710 0.0776
1 -10 9 4.3881 -0.0682
1 -10 10 -2.8234 0.0542
1 -10 11 1.6850 -0.0311
1 -10 12 -1.0907 -0.0025
1 -10 13 0.9805 0.0421
1 -10 14 -1.1665 -0.0771
1 -10 15 1.4093 0.0961
1 -10 16 -1.5046 -0.0927
1 -9 0 -6.3755 0.1690
1 -9 1 8.8100 -0.2125
1 -9 2 -9.7824 0.2169
1 -9 3 8.8938 -0.1821
1 -9 4 -6.3920 0.1209
1 -9 5 3.0123 -0.0520
1 -9 6 0.3476 -0.0084
1 -9 7 -2.9561 0.0525
1 -9 8 4.4526 -0.0808
1 -9 9 -4.8770 0.0985
1 -9 10 4.5585 -0.1091
1 -9 11 -3.9381 0.1125
1 -9 12 3.4014 -0.1052
1 -9 13 -3.1679 0.0851
1 -9 14 3.2530 -0.0543
1 -9 15 -3.4987 0.0204
1 -9 16 3.6580 0.0068
1 -9 17 -3.5065 -0.0201
1 -8 0 -14.2213 0.0877
1 -8 1 11.2093 -0.0401
1 -8 2 -7.0009 -0.0130
1 -8 3 2.8991 0.0564
1 -8 4 -0.0097 -0.0816
1 -8 5 -1.1421 0.0884
1 -8 6 0.7208 -0.0821
1 -8 7 0.5894 0.0688
1 -8 8 -1.9210 -0.0510
1 -8 9 2.5698 0.0278
1 -8 10 -2.2187 0.0024
1 -8 11 0.9868 -0.0371
1 -8 12 0.6804 0.0691
1 -8 13 -2.2131 -0.0882
1 -8 14 3.1322 0.0869
1 -8 15 -3.2088 -0.0648
1 -8 16 2.5241 0.0301
1 -8 17 -1.4145 0.0035
1 -8 18 0.3248 -0.0235
1 -7 0 10.2872 -0.2146
1 -7 1 -12.2419 0.1970
1 -7 2 11.2520 -0.1547
1 -7 3 -7.7365 0.1001
1 -7 4 2.9251 -0.0463
1 -7 5 1.6546 0.0014
1 -7 6 -4.7516 0.0333
1 -7 7 5.7994 -0.0608
1 -7 8 -5.0196 0.0836
1 -7 9 3.2300 -0.0999
1 -7 10 -1.4679 0.1036
1 -7 11 0.5931 -0.0888
1 -7 12 -1.0072 0.0546
1 -7 13 2.5660 -0.0087
1 -7 14 -4.6889 -0.0342
1 -7 15 6.6053 0.0589
1 -7 16 -7.6476 -0.0564
1 -7 17 7.4837 0.0285
1 -7 18 -6.2117 0.0129
1 -7 19 4.2864 -0.0510
1 -6 0 14.9067 0.1179
1 -6 1 -9.3211 -0.1311
1 -6 2 3.9701 0.1274
1 -6 3 -0.5378 -0.1092
1 -6 4 -0.1292 0.0849
1 -6 5 -1.7412 -0.0630
1 -6 6 5.0324 0.0475
1 -6 7 -8.2352 -0.0352
1 -6 8 10.0320 0.0187
1 -6 9 -9.7446 0.0078
1 -6 10 7.5040 -0.0434
1 -6 11 -4.1178 0.0791
1 -6 12 0.7178 -0.1013
1 -6 13 1.6665 0.0986
1 -6 14 -2.4577 -0.0680
1 -6 15 1.6904 0.0171
1 -6 16 0.0626 0.0394
1 -6 17 -1.9552 -0.0854
1 -6 18 3.2156 0.1102
1 -6 19 -3.4358 -0.1117
1 -5 0 -14.4084 0.0076
1 -5 1 14.9451 0.0085
1 -5 2 -12.2173 -0.0171
1 -5 3 7.5663 0.0163
1 -5 4 -2.8448 -0.0109
1 -5 5 -0.2989 0.0096
1 -5 6 0.9949 -0.0203
1 -5 7 0.6158 0.0438
1 -5 8 -3.5373 -0.0719
1 -5 9 6.3604 0.0905
1 -5 10 -7.8016 -0.0869
1 -5 11 7.1453 0.0568
1 -5 12 -4.4508 -0.0072
1 -5 13 0.4822 -0.0458
1 -5 14 3.5969 0.0853
1 -5 15 -6.6430 -0.1006
1 -5 16 7.9205 0.0920
1 -5 17 -7.3213 -0.0695
1 -5 18 5.3434 0.0470
1 -5 19 -2.8477 -0.0350
1 -5 20 0.7002 0.0368
1 -4 0 1.2743 -0.1420
1 -4 1 -3.9012 0.1053
1 -4 2 3.7643 -0.0628
1 -4 3 -0.3004 0.0287
1 -4 4 -5.8175 -0.0122
1 -4 5 12.9519 0.0128
1 -4 6 -19.1112 -0.0202
1 -4 7 22.6466 0.0203
1 -4 8 -22.7732 -0.0029
1 -4 9 19.7554 -0.0317
1 -4 10 -14.7323 0.0727
1 -4 11 9.2831 -0.1032
1 -4 12 -4.9002 0.1096
1 -4 13 2.5445 -0.0879
1 -4 14 -2.4100 0.0458
1 -4 15 3.9545 0.0013
1 -4 16 -6.1651 -0.0376
1 -4 17 7.9565 0.0539
1 -4 18 -8.5568 -0.0502
1 -4 19 7.7411 0.0343
1 -4 20 -5.8375 -0.0168
1 -3 0 13.9012 0.1403
1 -3 1 -6.2768 -0.1190
1 -3 2 -2.6497 0.0766
1 -3 3 10.2618 -0.0267
1 -3 4 -14.4554 -0.0127
1 -3 5 14.3322 0.0272
1 -3 6 -10.4115 -0.0128
1 -3 7 4.3279 -0.0210
1 -3 8 1.8203 0.0559
1 -3 9 -6.1998 -0.0732
1 -3 10 7.7857 0.0625
1 -3 11 -6.5665 -0.0267
1 -3 12 3.3931 -0.0204
1 -3 13 0.4241 0.0609
1 -3 14 -3.6031 -0.0809
1 -3 15 5.2954 0.0759
1 -3 16 -5.2887 -0.0509
1 -3 17 3.9656 0.0170
1 -3 18 -2.0645 0.0148
1 -3 19 0.3490 -0.0371
1 -3 20 0.6773 0.0475
1 -2 0 -42.0748 -0.0280
1 -2 1 45.4366 0.0474
1 -2 2 -42.5092 -0.0491
1 -2 3 33.9896 0.0308
1 -2 4 -22.1429 -0.0003
1 -2 5 9.9855 -0.0275
1 -2 6 -0.2683 0.0370
1 -2 7 -5.3572 -0.0204
1 -2 8 6.7161 -0.0182
1 -2 9 -4.9496 0.0641
1 -2 10 1.9403 -0.0989
1 -2 11 0.4291 0.1091
1 -2 12 -0.9090 -0.0916
1 -2 13 -0.7867 0.0540
1 -2 14 4.0263 -0.0092
1 -2 15 -7.6165 -0.0310
1 -2 16 10.3105 0.0614
1 -2 17 -11.2705 -0.0831
1 -2 18 10.3255 0.1007
1 -2 19 -7.9499 -0.1175
1 -2 20 5.0040 0.1327
1 -2 21 -2.3635 -0.1423
1 -1 0 -30.8670 -0.1201
1 -1 1 22.0322 0.0668
1 -1 2 -12.5793 -0.0049
1 -1 3 5.1349 -0.0441
1 -1 4 -1.3637 0.0634
1 -1 5 1.5033 -0.0491
1 -1 6 -4.4469 0.0122
1 -1 7 8.2899 0.0264
1 -1 8 -11.0904 -0.0462
1 -1 9 11.5486 0.0369
1 -1 10 -9.3764 -0.0029
1 -1 11 5.2701 -0.0401
1 -1 12 -0.5487 0.0736
1 -1 13 -3.3754 -0.0853
1 -1 14 5.4934 0.0746
1 -1 15 -5.4971 -0.0507
1 -1 16 3.7968 0.0273
1 -1 17 -1.2838 -0.0144
1 -1 18 -1.0494 0.0147
1 -1 19 2.4766 -0.0236
1 -1 20 -2.7531 0.0331
1 0 0 37.1440 0.1163
1 0 1 -37.0630 -0.0897
1 0 2 32.3760 0.0403
1 0 3 -24.7384 0.0197
1 0 4 16.4966 -0.0707
1 0 5 -9.8499 0.0926
1 0 6 6.1430 -0.0752
1 0 7 -5.5310 0.0233
1 0 8 7.0939 0.0436
1 0 9 -9.2996 -0.0995
1 0 10 10.6093 0.1231
1 0 11 -9.9989 -0.1065
1 0 12 7.2376 0.0574
1 0 13 -2.8715 0.0049
1 0 14 -2.0405 -0.0591
1 0 15 6.3194 0.0904
1 0 16 -9.0490 -0.0948
1 0 17 9.8281 0.0787
1 0 18 -8.8280 -0.0539
1 0 19 6.6573 0.0322
1 0 20 -4.1052 -0.0209
1 1 0 0.6720 0.0272
1 1 1 6.6598 0.0136
1 1 2 -10.8631 -0.0466
1 1 3 10.8526 0.0577
1 1 4 -7.0688 -0.0420
1 1 5 1.2080 0.0063
1 1 6 4.4928 0.0325
1 1 7 -8.1040 -0.0555
1 1 8 8.6454 0.0505
1 1 9 -6.3060 -0.0177
1 1 10 2.2147 -0.0312
1 1 11 2.0879 0.0783
1 1 12 -5.2376 -0.1072
1 1 13 6.4727 0.1098
1 1 14 -5.7770 -0.0872
1 1 15 3.7402 0.0483
1 1 16 -1.2399 -0.0046
1 1 17 -0.9101 -0.0335
1 1 18 2.2152 0.0596
1 1 19 -2.5867 -0.0716
1 1 20 2.2639 0.0709
1 2 0 -42.4265 -0.0941
1 2 1 39.7839 0.0458
1 2 2 -33.2368 0.0152
1 2 3 25.3406 -0.0714
1 2 4 -18.6795 0.1040
1 2 5 14.9557 -0.1010
1 2 6 -14.4874 0.0633
1 2 7 16.2729 -0.0053
1 2 8 -18.5402 -0.0512
1 2 9 19.5167 0.0855
1 2 10 -18.0993 -0.0869
1 2 11 14.1850 0.0572
1 2 12 -8.5867 -0.0091
1 2 13 2.6280 -0.0406
1 2 14 2.3815 0.0768
1 2 15 -5.5804 -0.0918
1 2 16 6.7556 0.0852
1 2 17 -6.2794 -0.0630
1 2 18 4.8557 0.0345
1 2 19 -3.2082 -0.0089
1 2 20 1.8387 -0.0065
1 3 0 -2.8697 0.0226
1 3 1 -0.4764 -0.0290
1 3 2 1.2322 0.0239
1 3 3 0.8366 -0.0051
1 3 4 -4.8002 -0.0225
1 3 5 8.9792 0.0475
1 3 6 -11.6383 -0.0571
1 3 7 11.6671 0.0439
1 3 8 -8.9743 -0.0093
1 3 9 4.4611 -0.0363
1 3 10 0.3824 0.0778
1 3 11 -4.0664 -0.1014
1 3 12 5.6328 0.0998
1 3 13 -4.9356 -0.0734
1 3 14 2.5915 0.0293
1 3 15 0.3389 0.0218
1 3 16 -2.7894 -0.0689
1 3 17 4.0649 0.1033
1 3 18 -4.0247 -0.1197
1 3 19 3.0271 0.1178
1 4 0 4.4446 0.0375
1 4 1 -1.4352 0.0037
1 4 2 -1.6264 -0.0398
1 4 3 3.3328 0.0586
1 4 4 -2.8337 -0.0524
1 4 5 0.1381 0.0224
1 4 6 3.9188 0.0210
1 4 7 -8.0116 -0.0624
1 4 8 10.8171 0.0868
1 4 9 -11.4676 -0.0861
1 4 10 9.8054 0.0605
1 4 11 -6.3726 -0.0180
1 4 12 2.1721 -0.0298
1 4 13 1.6897 0.0709
1 4 14 -4.3473 -0.0967
1 4 15 5.3980 0.1027
1 4 16 -4.9503 -0.0893
1 4 17 3.5049 0.0614
1 4 18 -1.7298 -0.0274
1 4 19 0.2176 -0.0026
1 5 0 -16.3628 -0.0847
1 5 1 14.9373 0.0561
1 5 2 -10.9658 -0.0119
1 5 3 5.6212 -0.0347
1 5 4 -0.4553 0.0677
1 5 5 -3.1705 -0.0752
1 5 6 4.5415 0.0543
1 5 7 -3.7634 -0.0125
1 5 8 1.6198 -0.0356
1 5 9 0.7943 0.0741
1 5 10 -2.4893 -0.0920
1 5 11 2.8895 0.0855
1 5 12 -1.9450 -0.0577
1 5 13 0.0495 0.0155
1 5 14 2.1636 0.0328
1 5 15 -4.0543 -0.0797
1 5 16 5.1624 0.1182
1 5 17 -5.3080 -0.1428
1 5 18 4.5977 0.1498
1 6 0 -0.2879 0.0030
1 6 1 -3.7494 -0.0406
1 6 2 6.3234 0.0581
1 6 3 -6.7794 -0.0463
1 6 4 5.3083 0.0077
1 6 5 -2.7895 0.0435
1 6 6 0.3696 -0.0882
1 6 7 1.0178 0.1102
1 6 8 -0.9795 -0.1023
1 6 9 -0.2806 0.0676
1 6 10 2.1547 -0.0165
1 6 11 -3.9452 -0.0388
1 6 12 5.1397 0.0882
1 6 13 -5.5405 -0.1256
1 6 14 5.2321 0.1483
1 6 15 -4.4517 -0.1551
1 6 16 3.4524 0.1466
1 6 17 -2.4231 -0.1253
1 7 0 9.4418 0.1101
1 7 1 -8.4968 -0.0710
1 7 2 6.4267 0.0151
1 7 3 -4.4275 0.0374
1 7 4 3.4993 -0.0679
1 7 5 -4.0245 0.0670
1 7 6 5.6439 -0.0379
1 7 7 -7.4715 -0.0056
1 7 8 8.5291 0.0471
1 7 9 -8.1847 -0.0742
1 7 10 6.3971 0.0821
1 7 11 -3.6782 -0.0733
1 7 12 0.8270 0.0536
1 7 13 1.4150 -0.0281
1 7 14 -2.6265 0.0000
1 7 15 2.7905 0.0288
1 7 16 -2.2054 -0.0556
1 8 0 -1.4873 -0.0561
1 8 1 2.5354 0.0728
1 8 2 -1.8343 -0.0617
1 8 3 -0.3051 0.0249
1 8 4 2.9294 0.0239
1 8 5 -4.8692 -0.0653
1 8 6 5.2515 0.0834
1 8 7 -3.8624 -0.0723
1 8 8 1.2010 0.0375
1 8 9 1.7767 0.0090
1 8 10 -4.0835 -0.0551
1 8 11 5.0896 0.0937
1 8 12 -4.7099 -0.1242
1 8 13 3.3395 0.1488
1 8 14 -1.6105 -0.1692
1 8 15 0.1085 0.1836
1 9 0 -1.8595 -0.0926
1 9 1 0.3927 0.0474
1 9 2 1.0304 0.0046
1 9 3 -1.4306 -0.0415
1 9 4 0.3218 0.0488
1 9 5 2.0720 -0.0249
1 9 6 -4.9271 -0.0198
1 9 7 7.1943 0.0696
1 9 8 -8.0521 -0.1110
1 9 9 7.2284 0.1382
1 9 10 -5.0592 -0.1530
1 9 11 2.2897 0.1605
1 9 12 0.2580 -0.1644
1 9 13 -1.9888 0.1646
1 10 0 -0.8840 0.0644
1 10 1 0.8403 -0.0711
1 10 2 -2.0460 0.0553
1 10 3 3.9889 -0.0217
1 10 4 -5.7999 -0.0187
1 10 5 6.6492 0.0542
1 10 6 -6.1130 -0.0782
1 10 7 4.3387 0.0906
1 10 8 -1.9418 -0.0956
1 10 9 -0.2941 0.0971
1 10 10 1.7541 -0.0954
1 10 11 -2.2062 0.0875
1 11 0 -4.4565 0.0944
1 11 1 5.3245 -0.0705
1 11 2 -5.7902 0.0430
1 11 3 5.3248 -0.0174
1 11 4 -3.8035 -0.0054
1 11 5 1.5666 0.0274
1 11 6 0.7386 -0.0492
1 11 7 -2.4481 0.0671
1 11 8 3.1566 -0.0734
1 11 9 -2.8495 0.0607
1 12 0 -0.4201 -0.0110
1 12 1 0.5002 0.0268
1 12 2 0.0336 -0.0502
1 12 3 -0.9374 0.0827
1 12 4 1.8114 -0.1197
1 12 5 -2.3000 0.1497
1 12 6 2.2497 -0.1580
1 13 0 2.0155 -0.1787
2 -13 0 2.3322 -0.0666
2 -13 1 -2.0559 0.1660
2 -13 2 1.7354 -0.2169
2 -13 3 -1.5449 0.2146
2 -13 4 1.5608 -0.1684
2 -13 5 -1.7346 0.0964
2 -13 6 1.9369 -0.0198
2 -13 7 -2.0377 -0.0429
2 -13 8 1.9708 0.0788
2 -12 0 -1.5458 -0.1430
2 -12 1 1.7410 0.1546
2 -12 2 -1.2233 -0.1387
2 -12 3 0.1506 0.1020
2 -12 4 1.1085 -0.0542
2 -12 5 -2.1484 0.0070
2 -12 6 2.6909 0.0261
2 -12 7 -2.6673 -0.0336
2 -12 8 2.1977 0.0094
2 -12 9 -1.5023 0.0429
2 -12 10 0.8026 -0.1093
2 -12 11 -0.2559 0.1686
2 -11 0 0.7783 0.0518
2 -11 1 -2.1360 -0.0948
2 -11 2 3.1350 0.1195
2 -11 3 -3.2749 -0.1239
2 -11 4 2.3893 0.1074
2 -11 5 -0.7020 -0.0709
2 -11 6 -1.2849 0.0185
2 -11 7 2.9999 0.0408
2 -11 8 -4.0085 -0.0922
2 -11 9 4.1360 0.1190
2 -11 10 -3.4785 -0.1093
2 -11 11 2.3260 0.0620
2 -11 12 -1.0422 0.0107
2 -11 13 -0.0504 -0.0867
2 -10 0 8.5846 0.0858
2 -10 1 -7.6173 -0.0800
2 -10 2 5.1963 0.0582
2 -10 3 -1.9745 -0.0222
2 -10 4 -1.1428 -0.0233
2 -10 5 3.3456 0.0689
2 -10 6 -4.1972 -0.1006
2 -10 7 3.7420 0.1047
2 -10 8 -2.4260 -0.0739
2 -10 9 0.8897 0.0122
2 -10 10 0.2715 0.0643
2 -10 11 -0.6943 -0.1329
2 -10 12 0.3334 0.1727
2 -10 13 0.5665 -0.1729
2 -10 14 -1.5897 0.1370
2 -10 15 2.3158 -0.0801
2 -9 0 -3.4601 0.0245
2 -9 1 6.5675 0.0179
2 -9 2 -8.1874 -0.0625
2 -9 3 7.7802 0.0983
2 -9 4 -5.4954 -0.1145
2 -9 5 2.0811 0.1038
2 -9 6 1.4172 -0.0676
2 -9 7 -4.0306 0.0165
2 -9 8 5.1694 0.0322
2 -9 9 -4.7603 -0.0616
2 -9 10 3.2022 0.0623
2 -9 11 -1.1825 -0.0365
2 -9 12 -0.5717 -0.0029
2 -9 13 1.5269 0.0385
2 -9 14 -1.4962 -0.0560
2 -9 15 0.6675 0.0502
2 -9 16 0.4978 -0.0261
2 -8 0 -18.1469 -0.0416
2 -8 1 15.5439 0.0412
2 -8 2 -11.1836 -0.0303
2 -8 3 6.3994 0.0062
2 -8 4 -2.4932 0.0269
2 -8 5 0.2896 -0.0585
2 -8 6 0.0829 0.0757
2 -8 7 0.8664 -0.0699
2 -8 8 -2.2611 0.0413
2 -8 9 3.2103 -0.0000
2 -8 10 -3.1117 -0.0381
2 -8 11 1.8160 0.0586
2 -8 12 0.3739 -0.0550
2 -8 13 -2.8473 0.0313
2 -8 14 4.9148 0.0004
2 -8 15 -6.0453 -0.0259
2 -8 16 6.0353 0.0356
2 -8 17 -5.0514 -0.0276
2 -7 0 2.3005 -0.0106
2 -7 1 -6.0323 -0.0191
2 -7 2 7.2731 0.0503
2 -7 3 -6.0167 -0.0720
2 -7 4 3.1099 0.0754
2 -7 5 0.1402 -0.0582
2 -7 6 -2.4865 0.0266
2 -7 7 3.1757 0.0071
2 -7 8 -2.1475 -0.0299
2 -7 9 -0.0356 0.0344
2 -7 10 2.4610 -0.0219
2 -7 11 -4.2197 0.0012
2 -7 12 4.7143 0.0156
2 -7 13 -3.8300 -0.0198
2 -7 14 1.9301 0.0095
2 -7 15 0.3101 0.0100
2 -7 16 -2.1661 -0.0297
2 -7 17 3.1270 0.0416
2 -7 18 -3.0622 -0.0425
2 -6 0 20.4350 0.0595
2 -6 1 -17.5036 -0.0436
2 -6 2 14.0718 0.0148
2 -6 3 -11.6515 0.0212
2 -6 4 11.1434 -0.0536
2 -6 5 -12.5397 0.0716
2 -6 6 15.0043 -0.0687
2 -6 7 -17.2574 0.0464
2 -6 8 18.0875 -0.0142
2 -6 9 -16.7892 -0.0150
2 -6 10 13.3842 0.0306
2 -6 11 -8.5758 -0.0288
2 -6 12 3.4821 0.0146
2 -6 13 0.7479 0.0014
2 -6 14 -3.3018 -0.0081
2 -6 15 3.9377 -0.0006
2 -6 16 -3.0102 0.0240
2 -6 17 1.2882 -0.0547
2 -6 18 0.3627 0.0826
2 -6 19 -1.3051 -0.0992
2 -5 0 -3.3680 -0.0530
2 -5 1 4.0470 0.0731
2 -5 2 -1.8404 -0.0846
2 -5 3 -2.1896 0.0800
2 -5 4 6.3915 -0.0578
2 -5 5 -9.1683 0.0235
2 -5 6 9.5413 0.0125
2 -5 7 -7.4360 -0.0400
2 -5 8 3.6230 0.0527
2 -5 9 0.6209 -0.0508
2 -5 10 -3.9777 0.0400
2 -5 11 5.5150 -0.0281
2 -5 12 -4.9449 0.0213
2 -5 13 2.6549 -0.0219
2 -5 14 0.4788 0.0281
2 -5 15 -3.4192 -0.0358
2 -5 16 5.3236 0.0407
2 -5 17 -5.8020 -0.0404
2 -5 18 4.9906 0.0342
2 -5 19 -3.4239 -0.0233
2 -4 0 -8.1719 -0.0211
2 -4 1 4.9148 0.0113
2 -4 2 -3.2444 0.0092
2 -4 3 4.1470 -0.0330
2 -4 4 -7.5377 0.0520
2 -4 5 12.3494 -0.0598
2 -4 6 -16.9823 0.0553
2 -4 7 19.9078 -0.0412
2 -4 8 -20.1913 0.0229
2 -4 9 17.7589 -0.0055
2 -4 10 -13.3511 -0.0080
2 -4 11 8.2159 0.0168
2 -4 12 -3.6708 -0.0214
2 -4 13 0.6854 0.0222
2 -4 14 0.3855 -0.0195
2 -4 15 0.1571 0.0145
2 -4 16 -1.5414 -0.0092
2 -4 17 2.8590 0.0070
2 -4 18 -3.4177 -0.0105
2 -4 19 2.9765 0.0201
2 -4 20 -1.7736 -0.0329
2 -3 0 9.5169 0.0624
2 -3 1 -7.3610 -0.0593
2 -3 2 3.4335 0.0466
2 -3 3 0.5657 -0.0250
2 -3 4 -3.0199 -0.0005
2 -3 5 2.9911 0.0243
2 -3 6 -0.5102 -0.0420
2 -3 7 -3.5114 0.0526
2 -3 8 7.6719 -0.0576
2 -3 9 -10.5938 0.0591
2 -3 10 11.3751 -0.0572
2 -3 11 -9.8380 0.0495
2 -3 12 6.5234 -0.0334
2 -3 13 -2.4604 0.0079
2 -3 14 -1.1982 0.0237
2 -3 15 3.5500 -0.0542
2 -3 16 -4.2079 0.0757
2 -3 17 3.3695 -0.0825
2 -3 18 -1.6775 0.0747
2 -3 19 -0.0690 -0.0577
2 -3 20 1.2296 0.0398
2 -2 0 -14.9635 -0.0432
2 -2 1 15.3511 0.0360
2 -2 2 -12.2014 -0.0321
2 -2 3 5.9324 0.0300
2 -2 4 1.9945 -0.0288
2 -2 5 -9.6109 0.0285
2 -2 6 15.1179 -0.0288
2 -2 7 -17.4438 0.0278
2 -2 8 16.5021 -0.0224
2 -2 9 -13.1032 0.0092
2 -2 10 8.6003 0.0127
2 -2 11 -4.4204 -0.0398
2 -2 12 1.6385 0.0648
2 -2 13 -0.7141 -0.0788
2 -2 14 1.4446 0.0757
2 -2 15 -3.1259 -0.0549
2 -2 16 4.8522 0.0224
2 -2 17 -5.8482 0.0121
2 -2 18 5.7211 -0.0390
2 -2 19 -4.5486 0.0529
2 -2 20 2.7810 -0.0541
2 -1 0 -13.6915 -0.0057
2 -1 1 7.5250 -0.0053
2 -1 2 -1.6308 0.0203
2 -1 3 -2.1253 -0.0344
2 -1 4 2.7852 0.0437
2 -1 5 -0.5645 -0.0473
2 -1 6 -3.3442 0.0475
2 -1 7 7.3043 -0.0476
2 -1 8 -9.8625 0.0495
2 -1 9 10.2244 -0.0511
2 -1 10 -8.4299 0.0480
2 -1 11 5.2160 -0.0355
2 -1 12 -1.6670 0.0124
2 -1 13 -1.1942 0.0175
2 -1 14 2.7271 -0.0466
2 -1 15 -2.8181 0.0668
2 -1 16 1.8263 -0.0739
2 -1 17 -0.3805 0.0689
2 -1 18 -0.8866 -0.0573
2 -1 19 1.5617 0.0461
2 -1 20 -1.5572 -0.0400
2 0 0 30.0914 0.0314
2 0 1 -30.5068 -0.0175
2 0 2 26.4665 0.0039
2 0 3 -19.4294 0.0066
2 0 4 11.6643 -0.0105
2 0 5 -5.4133 0.0069
2 0 6 2.1334 0.0012
2 0 7 -2.0912 -0.0070
2 0 8 4.4205 0.0027
2 0 9 -7.5665 0.0156
2 0 10 9.9122 -0.0445
2 0 11 -10.3418 0.0742
2 0 12 8.5575 -0.0914
2 0 13 -5.0743 0.0858
2 0 14 0.9387 -0.0548
2 0 15 2.6970 0.0050
2 0 16 -4.9790 0.0510
2 0 17 5.5974 -0.0996
2 0 18 -4.8042 0.1316
2 0 19 3.2258 -0.1444
2 0 20 -1.5683 0.1413
2 1 0 14.0956 -0.0207
2 1 1 -10.7063 0.0155
2 1 2 8.1351 -0.0160
2 1 3 -7.6619 0.0193
2 1 4 9.5718 -0.0225
2 1 5 -13.1209 0.0251
2 1 6 16.8975 -0.0276
2 1 7 -19.4028 0.0304
2 1 8 19.6104 -0.0322
2 1 9 -17.3005 0.0293
2 1 10 13.0717 -0.0182
2 1 11 -8.0658 -0.0018
2 1 12 3.5340 0.0279
2 1 13 -0.4151 -0.0538
2 1 14 -0.9301 0.0732
2 1 15 0.7542 -0.0825
2 1 16 0.2621 0.0824
2 1 17 -1.3240 -0.0769
2 1 18 1.8371 0.0711
2 1 19 -1.5996 -0.0678
2 2 0 -7.8747 0.0376
2 2 1 5.6705 -0.0479
2 2 2 -1.8218 0.0516
2 2 3 -2.2744 -0.0482
2 2 4 5.1865 0.0388
2 2 5 -5.9687 -0.0270
2 2 6 4.4639 0.0181
2 2 7 -1.2962 -0.0175
2 2 8 -2.4069 0.0276
2 2 9 5.4339 -0.0456
2 2 10 -6.8867 0.0638
2 2 11 6.4298 -0.0730
2 2 12 -4.3316 0.0657
2 2 13 1.3151 -0.0404
2 2 14 1.7138 0.0011
2 2 15 -3.9609 0.0441
2 2 16 4.9710 -0.0870
2 2 17 -4.7216 0.1213
2 2 18 3.5642 -0.1442
2 2 19 -2.0481 0.1551
2 3 0 15.9236 0.0104
2 3 1 -16.1736 0.0057
2 3 2 13.8617 -0.0138
2 3 3 -9.2199 0.0128
2 3 4 3.3110 -0.0031
2 3 5 2.3891 -0.0128
2 3 6 -6.5371 0.0302
2 3 7 8.3719 -0.0424
2 3 8 -7.9028 0.0432
2 3 9 5.7997 -0.0290
2 3 10 -3.0682 0.0019
2 3 11 0.6643 0.0313
2 3 12 0.8026 -0.0612
2 3 13 -1.1899 0.0805
2 3 14 0.7591 -0.0870
2 3 15 0.0115 0.0841
2 3 16 -0.6489 -0.0783
2 3 17 0.8590 0.0751
2 3 18 -0.6003 -0.0760
2 4 0 4.4591 -0.0548
2 4 1 -0.7495 0.0514
2 4 2 -3.0544 -0.0437
2 4 3 5.6836 0.0327
2 4 4 -6.3633 -0.0207
2 4 5 5.0791 0.0113
2 4 6 -2.5251 -0.0087
2 4 7 -0.2212 0.0148
2 4 8 2.1399 -0.0272
2 4 9 -2.6378 0.0393
2 4 10 1.7090 -0.0430
2 4 11 0.1453 0.0328
2 4 12 -2.1721 -0.0080
2 4 13 3.6726 -0.0262
2 4 14 -4.2374 0.0618
2 4 15 3.8384 -0.0914
2 4 16 -2.7691 0.1110
2 4 17 1.4812 -0.1202
2 4 18 -0.3940 0.1209
2 5 0 -16.4955 0.0370
2 5 1 14.6065 -0.0543
2 5 2 -10.8792 0.0564
2 5 3 6.2719 -0.0433
2 5 4 -2.0636 0.0182
2 5 5 -0.6182 0.0119
2 5 6 1.2047 -0.0377
2 5 7 0.1336 0.0494
2 5 8 -2.5927 -0.0409
2 5 9 5.0666 0.0124
2 5 10 -6.5608 0.0287
2 5 11 6.5259 -0.0708
2 5 12 -4.9980 0.1026
2 5 13 2.5207 -0.1171
2 5 14 0.0985 0.1138
2 5 15 -2.0927 -0.0973
2 5 16 2.9892 0.0743
2 5 17 -2.7334 -0.0505
2 6 0 6.6724 0.0643
2 6 1 -10.5066 -0.0417
2 6 2 12.4462 0.0153
2 6 3 -11.9554 0.0092
2 6 4 9.2683 -0.0258
2 6 5 -5.2703 0.0288
2 6 6 1.1590 -0.0167
2 6 7 1.9693 -0.0068
2 6 8 -3.4486 0.0329
2 6 9 3.1814 -0.0509
2 6 10 -1.5739 0.0525
2 6 11 -0.6729 -0.0351
2 6 12 2.8133 0.0023
2 6 13 -4.2664 0.0385
2 6 14 4.7350 -0.0795
2 6 15 -4.2293 0.1153
2 6 16 3.0137 -0.1428
2 7 0 16.3292 -0.0531
2 7 1 -14.2723 0.0757
2 7 2 10.6263 -0.0836
2 7 3 -6.6450 0.0739
2 7 4 3.5058 -0.0490
2 7 5 -1.9053 0.0171
2 7 6 1.8900 0.0095
2 7 7 -2.9614 -0.0195
2 7 8 4.3688 0.0073
2 7 9 -5.4347 0.0243
2 7 10 5.7722 -0.0657
2 7 11 -5.3326 0.1049
2 7 12 4.3130 -0.1328
2 7 13 -3.0082 0.1463
2 7 14 1.6909 -0.1476
2 7 15 -0.5580 0.1410
2 8 0 -1.3382 -0.0298
2 8 1 3.8904 0.0006
2 8 2 -4.7970 0.0263
2 8 3 4.0381 -0.0424
2 8 4 -2.2075 0.0393
2 8 5 0.1894 -0.0135
2 8 6 1.2524 -0.0307
2 8 7 -1.7738 0.0809
2 8 8 1.5124 -0.1207
2 8 9 -0.9140 0.1363
2 8 10 0.4446 -0.1222
2 8 11 -0.3507 0.0833
2 8 12 0.5810 -0.0320
2 8 13 -0.8830 -0.0173
2 9 0 -2.0584 0.0954
2 9 1 0.9164 -0.1102
2 9 2 0.5669 0.0990
2 9 3 -1.4705 -0.0593
2 9 4 1.2339 -0.0006
2 9 5 0.1107 0.0628
2 9 6 -1.9956 -0.1055
2 9 7 3.6194 0.1119
2 9 8 -4.3323 -0.0772
2 9 9 3.9153 0.0106
2 9 10 -2.6304 0.0690
2 9 11 1.0456 -0.1406
2 9 12 0.2533 0.1886
2 10 0 4.3721 0.0755
2 10 1 -4.5316 -0.0219
2 10 2 3.4904 -0.0400
2 10 3 -1.5599 0.0902
2 10 4 -0.5747 -0.1090
2 10 5 2.1787 0.0844
2 10 6 -2.7960 -0.0189
2 10 7 2.4240 -0.0712
2 10 8 -1.4606 0.1615
2 10 9 0.4726 -0.2286
2 11 0 -1.7131 -0.0847
2 11 1 3.2335 0.1385
2 11 2 -4.3531 -0.1593
2 11 3 4.6021 0.1345
2 11 4 -3.8510 -0.0669
2 11 5 2.3696 -0.0267
2 11 6 -0.6960 0.1212
2 11 7 -0.6093 -0.1922
2 12 0 -4.6052 -0.2627
2 12 1 4.5090 0.2411
2 12 2 -3.5949 -0.1837
3 -13 0 2.8503 -0.0518
3 -13 1 -3.2555 -0.0388
3 -13 2 3.3362 0.1311
3 -13 3 -3.2254 -0.2100
3 -13 4 3.0617 0.2606
3 -13 5 -2.9187 -0.2746
3 -13 6 2.7880 0.2550
3 -12 0 1.5026 0.1677
3 -12 1 -1.4311 -0.1715
3 -12 2 1.7335 0.1469
3 -12 3 -2.4009 -0.1032
3 -12 4 3.2297 0.0566
3 -12 5 -3.9290 -0.0255
3 -12 6 4.2548 0.0231
3 -12 7 -4.1018 -0.0512
3 -12 8 3.5201 0.0982
3 -12 9 -2.6679 -0.1433
3 -12 10 1.7375 0.1657
3 -11 0 -0.3709 0.0890
3 -11 1 -0.3758 -0.0123
3 -11 2 1.0385 -0.0649
3 -11 3 -1.1858 0.1224
3 -11 4 0.6111 -0.1470
3 -11 5 0.5835 0.1371
3 -11 6 -2.0477 -0.1031
3 -11 7 3.3409 0.0627
3 -11 8 -4.1072 -0.0326
3 -11 9 4.1891 0.0220
3 -11 10 -3.6490 -0.0297
3 -11 11 2.7109 0.0465
3 -11 12 -1.6628 -0.0608
3 -10 0 2.4774 -0.1105
3 -10 1 -1.6434 0.0983
3 -10 2 -0.3510 -0.0590
3 -10 3 3.0456 0.0081
3 -10 4 -5.6915 0.0341
3 -10 5 7.5555 -0.0510
3 -10 6 -8.1949 0.0370
3 -10 7 7.5887 0.0007
3 -10 8 -6.0934 -0.0462
3 -10 9 4.2663 0.0822
3 -10 10 -2.6477 -0.0974
3 -10 11 1.5887 0.0909
3 -10 12 -1.1753 -0.0701
3 -10 13 1.2552 0.0458
3 -10 14 -1.5390 -0.0265
3 -9 0 -1.9570 0.0263
3 -9 1 4.2032 -0.0778
3 -9 2 -5.6404 0.1139
3 -9 3 5.6526 -0.1233
3 -9 4 -4.1499 0.1060
3 -9 5 1.5870 -0.0722
3 -9 6 1.2359 0.0375
3 -9 7 -3.4882 -0.0146
3 -9 8 4.6027 0.0086
3 -9 9 -4.4405 -0.0151
3 -9 10 3.2829 0.0247
3 -9 11 -1.6784 -0.0288
3 -9 12 0.2185 0.0248
3 -9 13 0.6714 -0.0162
3 -9 14 -0.8565 0.0101
3 -9 15 0.4952 -0.0117
3 -8 0 -8.9163 0.1061
3 -8 1 7.0873 -0.0760
3 -8 2 -3.9850 0.0262
3 -8 3 0.5281 0.0257
3 -8 4 2.2736 -0.0616
3 -8 5 -3.6950 0.0709
3 -8 6 3.5352 -0.0545
3 -8 7 -2.1428 0.0230
3 -8 8 0.2402 0.0088
3 -8 9 1.3647 -0.0290
3 -8 10 -2.0669 0.0334
3 -8 11 1.6520 -0.0258
3 -8 12 -0.3341 0.0139
3 -8 13 -1.3586 -0.0041
3 -8 14 2.8001 -0.0015
3 -8 15 -3.5057 0.0054
3 -8 16 3.3042 -0.0116
3 -7 0 1.0274 -0.0652
3 -7 1 -3.2804 0.0937
3 -7 2 3.7591 -0.1031
3 -7 3 -2.3360 0.0915
3 -7 4 -0.4699 -0.0643
3 -7 5 3.7264 0.0322
3 -7 6 -6.4440 -0.0057
3 -7 7 7.9066 -0.0088
3 -7 8 -7.8653 0.0109
3 -7 9 6.5529 -0.0053
3 -7 10 -4.5449 -0.0021
3 -7 11 2.5362 0.0071
3 -7 12 -1.1092 -0.0089
3 -7 13 0.5635 0.0091
3 -7 14 -0.8511 -0.0100
3 -7 15 1.6325 0.0120
3 -7 16 -2.4328 -0.0137
3 -7 17 2.8374 0.0132
3 -6 0 10.9114 -0.0453
3 -6 1 -8.8328 0.0205
3 -6 2 6.3894 0.0107
3 -6 3 -4.6647 -0.0381
3 -6 4 4.2972 0.0544
3 -6 5 -5.2695 -0.0575
3 -6 6 6.9854 0.0500
3 -6 7 -8.5673 -0.0374
3 -6 8 9.2259 0.0250
3 -6 9 -8.5490 -0.0157
3 -6 10 6.6166 0.0102
3 -6 11 -3.9274 -0.0082
3 -6 12 1.1921 0.0100
3 -6 13 0.9213 -0.0169
3 -6 14 -2.0023 0.0300
3 -6 15 2.0077 -0.0488
3 -6 16 -1.2372 0.0695
3 -6 17 0.1897 -0.0861
3 -6 18 0.6443 0.0923
3 -5 0 -0.8619 0.0668
3 -5 1 0.1675 -0.0699
3 -5 2 2.5299 0.0591
3 -5 3 -6.3239 -0.0392
3 -5 4 9.8712 0.0170
3 -5 5 -11.9395 0.0010
3 -5 6 11.8736 -0.0113
3 -5 7 -9.7999 0.0139
3 -5 8 6.5208 -0.0111
3 -5 9 -3.1727 0.0060
3 -5 10 0.8036 -0.0005
3 -5 11 -0.0251 -0.0050
3 -5 12 0.8494 0.0102
3 -5 13 -2.7433 -0.0138
3 -5 14 4.8598 0.0130
3 -5 15 -6.3573 -0.0044
3 -5 16 6.6926 -0.0142
3 -5 17 -5.7875 0.0411
3 -5 18 4.0116 -0.0707
3 -4 0 1.3413 0.0006
3 -4 1 -3.8974 0.0235
3 -4 2 4.6376 -0.0430
3 -4 3 -2.7487 0.0536
3 -4 4 -1.6014 -0.0540
3 -4 5 7.3265 0.0465
3 -4 6 -12.8316 -0.0354
3 -4 7 16.5817 0.0248
3 -4 8 -17.6111 -0.0170
3 -4 9 15.7979 0.0121
3 -4 10 -11.8382 -0.0082
3 -4 11 6.9627 0.0039
3 -4 12 -2.5132 0.0006
3 -4 13 -0.4748 -0.0032
3 -4 14 1.5534 0.0006
3 -4 15 -0.9303 0.0099
3 -4 16 -0.6872 -0.0280
3 -4 17 2.4016 0.0506
3 -4 18 -3.4706 -0.0718
3 -3 0 14.6422 -0.0492
3 -3 1 -10.7576 0.0389
3 -3 2 4.8968 -0.0223
3 -3 3 1.3265 0.0039
3 -3 4 -6.2881 0.0119
3 -3 5 8.9104 -0.0219
3 -3 6 -8.9628 0.0252
3 -3 7 7.0262 -0.0230
3 -3 8 -4.1862 0.0182
3 -3 9 1.6048 -0.0146
3 -3 10 -0.1367 0.0148
3 -3 11 0.1075 -0.0196
3 -3 12 -1.2937 0.0270
3 -3 13 3.0802 -0.0332
3 -3 14 -4.7200 0.0342
3 -3 15 5.6049 -0.0275
3 -3 16 -5.4590 0.0131
3 -3 17 4.3962 0.0060
3 -3 18 -2.8309 -0.0253
3 -3 19 1.2831 0.0402
3 -2 0 -10.1097 0.0406
3 -2 1 12.7016 -0.0531
3 -2 2 -12.3830 0.0557
3 -2 3 9.1667 -0.0483
3 -2 4 -4.0649 0.0335
3 -2 5 -1.3354 -0.0163
3 -2 6 5.4762 0.0023
3 -2 7 -7.3599 0.0035
3 -2 8 6.8222 0.0011
3 -2 9 -4.4810 -0.0145
3 -2 10 1.4286 0.0312
3 -2 11 1.1908 -0.0434
3 -2 12 -2.5603 0.0438
3 -2 13 2.4094 -0.0284
3 -2 14 -1.0238 -0.0013
3 -2 15 -0.9303 0.0387
3 -2 16 2.6902 -0.0743
3 -2 17 -3.6800 0.0990
3 -2 18 3.6928 -0.1072
3 -2 19 -2.9110 0.0987
3 -1 0 -17.2604 0.0325
3 -1 1 13.2040 -0.0098
3 -1 2 -8.7057 -0.0113
3 -1 3 5.3485 0.0277
3 -1 4 -4.1364 -0.0375
3 -1 5 5.1690 0.0409
3 -1 6 -7.6933 -0.0392
3 -1 7 10.4711 0.0352
3 -1 8 -12.2817 -0.0318
3 -1 9 12.3550 0.0314
3 -1 10 -10.5870 -0.0345
3 -1 11 7.4941 0.0388
3 -1 12 -3.9622 -0.0397
3 -1 13 0.9049 0.0323
3 -1 14 1.0415 -0.0131
3 -1 15 -1.6895 -0.0176
3 -1 16 1.2945 0.0552
3 -1 17 -0.3938 -0.0921
3 -1 18 -0.4378 0.1203
3 -1 19 0.8137 -0.1339
3 0 0 15.0906 -0.0528
3 0 1 -14.5500 0.0445
3 0 2 11.0019 -0.0279
3 0 3 -5.4232 0.0055
3 0 4 -0.5832 0.0180
3 0 5 5.3923 -0.0362
3 0 6 -7.9158 0.0431
3 0 7 7.9124 -0.0351
3 0 8 -5.9605 0.0134
3 0 9 3.1517 0.0152
3 0 10 -0.6510 -0.0401
3 0 11 -0.7014 0.0500
3 0 12 0.6206 -0.0379
3 0 13 0.6149 0.0038
3 0 14 -2.3454 0.0450
3 0 15 3.8193 -0.0963
3 0 16 -4.4763 0.1373
3 0 17 4.1279 -0.1595
3 0 18 -2.9797 0.1599
3 1 0 1.0560 0.0356
3 1 1 3.2580 -0.0508
3 1 2 -6.0091 0.0554
3 1 3 6.2022 -0.0520
3 1 4 -3.8279 0.0445
3 1 5 -0.1913 -0.0372
3 1 6 4.4092 0.0334
3 1 7 -7.4274 -0.0354
3 1 8 8.3900 0.0435
3 1 9 -7.2235 -0.0557
3 1 10 4.5640 0.0672
3 1 11 -1.4405 -0.0715
3 1 12 -1.1356 0.0621
3 1 13 2.5139 -0.0359
3 1 14 -2.5687 -0.0049
3 1 15 1.6510 0.0527
3 1 16 -0.3758 -0.0963
3 1 17 -0.6548 0.1257
3 1 18 1.0801 -0.1355
3 2 0 -20.9372 0.0357
3 2 1 19.1165 -0.0072
3 2 2 -14.6354 -0.0202
3 2 3 8.9579 0.0407
3 2 4 -3.7979 -0.0509
3 2 5 0.4996 0.0498
3 2 6 0.3935 -0.0387
3 2 7 0.7664 0.0214
3 2 8 -2.9723 -0.0035
3 2 9 5.0109 -0.0087
3 2 10 -5.9279 0.0103
3 2 11 5.3385 0.0001
3 2 12 -3.4878 -0.0192
3 2 13 1.0738 0.0399
3 2 14 1.0760 -0.0540
3 2 15 -2.3339 0.0555
3 2 16 2.4854 -0.0439
3 2 17 -1.7555 0.0236
3 2 18 0.6563 -0.0022
3 3 0 5.6941 -0.0880
3 3 1 -7.5652 0.0755
3 3 2 7.7269 -0.0459
3 3 3 -5.8612 0.0083
3 3 4 2.4252 0.0256
3 3 5 1.5488 -0.0447
3 3 6 -4.8620 0.0422
3 3 7 6.5948 -0.0176
3 3 8 -6.4172 -0.0221
3 3 9 4.6578 0.0635
3 3 10 -2.1315 -0.0902
3 3 11 -0.1918 0.0880
3 3 12 1.5422 -0.0500
3 3 13 -1.6004 -0.0194
3 3 14 0.5640 0.1052
3 3 15 0.9814 -0.1867
3 3 16 -2.3231 0.2437
3 3 17 2.9094 -0.2639
3 4 0 9.9554 0.0281
3 4 1 -6.4030 -0.0577
3 4 2 2.2922 0.0756
3 4 3 1.2728 -0.0786
3 4 4 -3.4094 0.0673
3 4 5 3.7326 -0.0451
3 4 6 -2.4389 0.0180
3 4 7 0.1864 0.0063
3 4 8 2.1573 -0.0194
3 4 9 -3.8024 0.0149
3 4 10 4.2609 0.0089
3 4 11 -3.4534 -0.0472
3 4 12 1.6847 0.0897
3 4 13 0.4879 -0.1234
3 4 14 -2.4435 0.1383
3 4 15 3.6896 -0.1305
3 4 16 -3.9979 0.1041
3 5 0 -10.9479 0.0757
3 5 1 12.6283 -0.0378
3 5 2 -12.3112 -0.0050
3 5 3 10.3348 0.0412
3 5 4 -7.4445 -0.0621
3 5 5 4.4847 0.0635
3 5 6 -2.1078 -0.0460
3 5 7 0.6127 0.0147
3 5 8 0.0496 0.0211
3 5 9 -0.1453 -0.0498
3 5 10 -0.0130 0.0595
3 5 11 0.1955 -0.0424
3 5 12 -0.3023 -0.0022
3 5 13 0.3381 0.0660
3 5 14 -0.3529 -0.1337
3 5 15 0.3891 0.1879
3 6 0 -5.6946 -0.1180
3 6 1 4.4071 0.1244
3 6 2 -3.3219 -0.1022
3 6 3 2.8219 0.0611
3 6 4 -2.9000 -0.0153
3 6 5 3.2155 -0.0221
3 6 6 -3.3027 0.0414
3 6 7 2.8200 -0.0385
3 6 8 -1.7175 0.0139
3 6 9 0.2491 0.0275
3 6 10 1.1600 -0.0774
3 6 11 -2.1132 0.1254
3 6 12 2.4080 -0.1610
3 6 13 -2.0963 0.1766
3 6 14 1.4272 -0.1698
3 7 0 1.9353 -0.0109
3 7 1 -1.1148 -0.0378
3 7 2 -0.4761 0.0690
3 7 3 1.9960 -0.0714
3 7 4 -2.6647 0.0445
3 7 5 2.0814 0.0029
3 7 6 -0.3715 -0.0565
3 7 7 -1.8941 0.1010
3 7 8 3.9553 -0.1239
3 7 9 -5.1722 0.1182
3 7 10 5.2525 -0.0838
3 7 11 -4.3154 0.0273
3 7 12 2.7885 0.0391
3 7 13 -1.2074 -0.1011
3 8 0 -2.9580 0.2369
3 8 1 4.0741 -0.2009
3 8 2 -4.1147 0.1178
3 8 3 2.9969 -0.0124
3 8 4 -1.0857 -0.0849
3 8 5 -0.9914 0.1475
3 8 6 2.6186 -0.1592
3 8 7 -3.4248 0.1176
3 8 8 3.3799 -0.0337
3 8 9 -2.7341 -0.0716
3 8 10 1.8561 0.1732
3 8 11 -1.0632 -0.2485
3 9 0 -1.0807 0.0240
3 9 1 -0.2110 0.0520
3 9 2 1.7262 -0.1088
3 9 3 -2.8324 0.1279
3 9 4 3.1148 -0.1015
3 9 5 -2.5324 0.0338
3 9 6 1.3919 0.0600
3 9 7 -0.1671 -0.1582
3 9 8 -0.7305 0.2375
3 9 9 1.1149 -0.2793
3 10 0 2.8314 -0.1711
3 10 1 -3.9401 0.1538
3 10 2 4.0380 -0.1002
3 10 3 -3.3015 0.0189
3 10 4 2.1850 0.0747
3 10 5 -1.1826 -0.1613
3 10 6 0.5980 0.2220
3 11 0 1.5380 0.0239
3 11 1 -1.1867 -0.0712
3 11 2 0.6340 0.1116
4 -12 0 0.9985 -0.3467
4 -12 1 -0.9512 0.2611
4 -12 2 1.4310 -0.1457
4 -12 3 -2.3486 0.0256
4 -12 4 3.3988 0.0787
4 -12 5 -4.2006 -0.1559
4 -12 6 4.4661 0.2034
4 -12 7 -4.1134 -0.2239
4 -11 0 1.0403 0.0879
4 -11 1 -2.1631 -0.1316
4 -11 2 3.2767 0.1483
4 -11 3 -3.8863 -0.1379
4 -11 4 3.6849 0.1068
4 -11 5 -2.6824 -0.0636
4 -11 6 1.1864 0.0147
4 -11 7 0.3409 0.0362
4 -11 8 -1.4737 -0.0857
4 -11 9 1.9733 0.1284
4 -11 10 -1.8426 -0.1564
4 -10 0 3.8974 0.1481
4 -10 1 -3.2844 -0.1502
4 -10 2 1.5893 0.1341
4 -10 3 0.8726 -0.1015
4 -10 4 -3.4834 0.0541
4 -10 5 5.5661 0.0045
4 -10 6 -6.6372 -0.0672
4 -10 7 6.5582 0.1229
4 -10 8 -5.5400 -0.1586
4 -10 9 4.0203 0.1648
4 -10 10 -2.4823 -0.1403
4 -10 11 1.2919 0.0941
4 -10 12 -0.6066 -0.0423
4 -9 0 0.1508 -0.0277
4 -9 1 2.2100 0.0531
4 -9 2 -4.0613 -0.0678
4 -9 3 4.7559 0.0695
4 -9 4 -4.0620 -0.0581
4 -9 5 2.2260 0.0348
4 -9 6 0.1569 -0.0018
4 -9 7 -2.3873 -0.0361
4 -9 8 3.9104 0.0716
4 -9 9 -4.4725 -0.0955
4 -9 10 4.1457 0.1004
4 -9 11 -3.2396 -0.0840
4 -9 12 2.1527 0.0519
4 -9 13 -1.2256 -0.0159
4 -8 0 -5.6007 -0.0348
4 -8 1 4.6608 0.0376
4 -8 2 -2.4079 -0.0302
4 -8 3 -0.4925 0.0130
4 -8 4 3.1790 0.0108
4 -8 5 -4.9376 -0.0347
4 -8 6 5.4493 0.0498
4 -8 7 -4.8516 -0.0480
4 -8 8 3.6160 0.0262
4 -8 9 -2.3193 0.0110
4 -8 10 1.4162 -0.0514
4 -8 11 -1.0996 0.0801
4 -8 12 1.2848 -0.0859
4 -8 13 -1.7016 0.0671
4 -8 14 2.0404 -0.0326
4 -7 0 -0.3747 0.0673
4 -7 1 -0.8050 -0.0965
4 -7 2 0.9732 0.1106
4 -7 3 0.1893 -0.1065
4 -7 4 -2.4749 0.0836
4 -7 5 5.2437 -0.0446
4 -7 6 -7.6840 -0.0032
4 -7 7 9.1185 0.0480
4 -7 8 -9.2315 -0.0764
4 -7 9 8.1398 0.0776
4 -7 10 -6.3021 -0.0484
4 -7 11 4.3196 -0.0032
4 -7 12 -2.7130 0.0609
4 -7 13 1.7566 -0.1052
4 -7 14 -1.4250 0.1220
4 -7 15 1.4594 -0.1085
4 -6 0 1.5837 0.0368
4 -6 1 0.9971 -0.0108
4 -6 2 -3.8155 -0.0142
4 -6 3 6.0098 0.0325
4 -6 4 -6.9111 -0.0405
4 -6 5 6.2801 0.0363
4 -6 6 -4.3681 -0.0194
4 -6 7 1.7973 -0.0082
4 -6 8 0.6736 0.0411
4 -6 9 -2.4021 -0.0701
4 -6 10 3.0470 0.0848
4 -6 11 -2.6361 -0.0771
4 -6 12 1.5093 0.0457
4 -6 13 -0.1675 0.0017
4 -6 14 -0.9169 -0.0512
4 -6 15 1.4604 0.0870
4 -6 16 -1.4426 -0.0989
4 -5 0 -8.1958 -0.0921
4 -5 1 7.3103 0.1080
4 -5 2 -4.6619 -0.0977
4 -5 3 0.7383 0.0657
4 -5 4 3.6221 -0.0218
4 -5 5 -7.5398 -0.0217
4 -5 6 10.3712 0.0531
4 -5 7 -11.8532 -0.0641
4 -5 8 12.0892 0.0514
4 -5 9 -11.4219 -0.0180
4 -5 10 10.2667 -0.0278
4 -5 11 -8.9724 0.0739
4 -5 12 7.7451 -0.1087
4 -5 13 -6.6382 0.1249
4 -5 14 5.5961 -0.1221
4 -5 15 -4.5282 0.1063
4 -5 16 3.3849 -0.0870
4 -4 0 0.7183 -0.0132
4 -4 1 -4.5379 -0.0235
4 -4 2 7.1393 0.0537
4 -4 3 -7.8382 -0.0689
4 -4 4 6.6712 0.0652
4 -4 5 -4.3183 -0.0442
4 -4 6 1.7751 0.0128
4 -4 7 0.0628 0.0188
4 -4 8 -0.7217 -0.0395
4 -4 9 0.2634 0.0404
4 -4 10 0.8218 -0.0184
4 -4 11 -1.8685 -0.0225
4 -4 12 2.3172 0.0714
4 -4 13 -1.9175 -0.1145
4 -4 14 0.7907 0.1392
4 -4 15 0.6515 -0.1400
4 -4 16 -1.8901 0.1199
4 -4 17 2.5094 -0.0892
4 -3 0 16.0565 0.0797
4 -3 1 -13.0886 -0.0600
4 -3 2 8.3793 0.0280
4 -3 3 -3.2230 0.0073
4 -3 4 -1.0597 -0.0361
4 -3 5 3.6083 0.0505
4 -3 6 -4.2828 -0.0464
4 -3 7 3.6183 0.0251
4 -3 8 -2.5283 0.0075
4 -3 9 1.9048 -0.0415
4 -3 10 -2.2800 0.0655
4 -3 11 3.6666 -0.0705
4 -3 12 -5.6104 0.0527
4 -3 13 7.4085 -0.0159
4 -3 14 -8.3982 -0.0294
4 -3 15 8.2062 0.0687
4 -3 16 -6.8732 -0.0899
4 -3 17 4.8168 0.0874
4 -2 0 -8.6865 -0.0644
4 -2 1 12.4391 0.0896
4 -2 2 -13.7187 -0.0921
4 -2 3 12.2854 0.0735
4 -2 4 -8.7901 -0.0411
4 -2 5 4.4818 0.0050
4 -2 6 -0.7198 0.0249
4 -2 7 -1.5014 -0.0416
4 -2 8 1.8423 0.0415
4 -2 9 -0.6425 -0.0250
4 -2 10 -1.2906 -0.0040
4 -2 11 3.0227 0.0393
4 -2 12 -3.8298 -0.0731
4 -2 13 3.4217 0.0981
4 -2 14 -1.9906 -0.1093
4 -2 15 0.0879 0.1059
4 -2 16 1.6141 -0.0914
4 -2 17 -2.5829 0.0724
4 -1 0 -22.1881 -0.0464
4 -1 1 18.6089 0.0003
4 -1 2 -14.0443 0.0436
4 -1 3 9.7995 -0.0710
4 -1 4 -6.7932 0.0729
4 -1 5 5.2766 -0.0493
4 -1 6 -4.8534 0.0089
4 -1 7 4.7518 0.0341
4 -1 8 -4.2038 -0.0642
4 -1 9 2.7626 0.0696
4 -1 10 -0.4477 -0.0455
4 -1 11 -2.3094 -0.0044
4 -1 12 4.8664 0.0692
4 -1 13 -6.6207 -0.1338
4 -1 14 7.2168 0.1828
4 -1 15 -6.6454 -0.2053
4 -1 16 5.2142 0.1977
4 -1 17 -3.4158 -0.1651
4 0 0 10.3847 0.1022
4 0 1 -12.3476 -0.1060
4 0 2 11.8433 0.0859
4 0 3 -9.4503 -0.0498
4 0 4 6.3575 0.0099
4 0 5 -3.8509 0.0212
4 0 6 2.8095 -0.0348
4 0 7 -3.4141 0.0284
4 0 8 5.1583 -0.0062
4 0 9 -7.1222 -0.0227
4 0 10 8.3684 0.0469
4 0 11 -8.2966 -0.0567
4 0 12 6.8300 0.0462
4 0 13 -4.3886 -0.0157
4 0 14 1.6859 -0.0287
4 0 15 0.5548 0.0761
4 0 16 -1.8531 -0.1142
4 0 17 2.1055 0.1335
4 1 0 13.9552 -0.0221
4 1 1 -11.4130 0.0627
4 1 2 9.3159 -0.0868
4 1 3 -8.5916 0.0855
4 1 4 9.4431 -0.0576
4 1 5 -11.3057 0.0099
4 1 6 13.1227 0.0441
4 1 7 -13.8043 -0.0887
4 1 8 12.6685 0.1097
4 1 9 -9.6934 -0.0985
4 1 10 5.5003 0.0541
4 1 11 -1.1012 0.0167
4 1 12 -2.4737 -0.1003
4 1 13 4.5214 0.1795
4 1 14 -4.8641 -0.2378
4 1 15 3.8442 0.2636
4 1 16 -2.1388 -0.2535
4 2 0 -6.0742 -0.0842
4 2 1 5.1898 0.0491
4 2 2 -2.5902 -0.0053
4 2 3 -0.7529 -0.0325
4 2 4 3.6067 0.0520
4 2 5 -4.9541 -0.0476
4 2 6 4.3589 0.0223
4 2 7 -2.0888 0.0132
4 2 8 -1.0285 -0.0448
4 2 9 3.9341 0.0599
4 2 10 -5.7163 -0.0513
4 2 11 5.8995 0.0185
4 2 12 -4.5566 0.0325
4 2 13 2.2266 -0.0913
4 2 14 0.3136 0.1456
4 2 15 -2.3295 -0.1845
4 2 16 3.3609 0.2004
4 3 0 2.6265 0.0768
4 3 1 -5.3268 -0.1045
4 3 2 6.6342 0.1062
4 3 3 -6.1149 -0.0807
4 3 4 3.9970 0.0355
4 3 5 -1.0430 0.0150
4 3 6 -1.7656 -0.0545
4 3 7 3.5906 0.0699
4 3 8 -4.0031 -0.0552
4 3 9 3.0720 0.0130
4 3 10 -1.2663 0.0473
4 3 11 -0.7609 -0.1119
4 3 12 2.4128 0.1666
4 3 13 -3.3269 -0.2000
4 3 14 3.4395 0.2061
4 3 15 -2.9369 -0.1850
4 4 0 7.3642 0.0164
4 4 1 -7.6609 0.0386
4 4 2 6.8669 -0.0831
4 4 3 -5.5686 0.1019
4 4 4 4.3775 -0.0877
4 4 5 -3.6891 0.0441
4 4 6 3.5672 0.0151
4 4 7 -3.7824 -0.0704
4 4 8 3.9642 0.1033
4 4 9 -3.7870 -0.1021
4 4 10 3.1087 0.0653
4 4 11 -2.0134 -0.0010
4 4 12 0.7578 -0.0756
4 4 13 0.3466 0.1473
4 4 14 -1.0578 -0.1991
4 5 0 -1.2028 -0.1139
4 5 1 1.3691 0.1103
4 5 2 -0.8456 -0.0772
4 5 3 -0.1900 0.0254
4 5 4 1.3103 0.0268
4 5 5 -2.0254 -0.0599
4 5 6 1.9897 0.0607
4 5 7 -1.1379 -0.0264
4 5 8 -0.2987 -0.0347
4 5 9 1.8919 0.1067
4 5 10 -3.1799 -0.1720
4 5 11 3.8269 0.2162
4 5 12 -3.7221 -0.2317
4 5 13 2.9909 0.2182
4 6 0 -0.8588 0.0094
4 6 1 1.1105 -0.0685
4 6 2 -1.3673 0.1108
4 6 3 1.7924 -0.1184
4 6 4 -2.4051 0.0852
4 6 5 3.0814 -0.0201
4 6 6 -3.6250 -0.0559
4 6 7 3.8646 0.1179
4 6 8 -3.7262 -0.1460
4 6 9 3.2493 0.1319
4 6 10 -2.5518 -0.0810
4 6 11 1.7743 0.0089
4 6 12 -1.0345 0.0644
4 7 0 -1.8971 0.1229
4 7 1 2.3082 -0.0905
4 7 2 -2.7384 0.0319
4 7 3 2.8347 0.0356
4 7 4 -2.3511 -0.0879
4 7 5 1.2798 0.1043
4 7 6 0.1298 -0.0752
4 7 7 -1.4749 0.0061
4 7 8 2.3741 0.0842
4 7 9 -2.6247 -0.1712
4 7 10 2.2696 0.2330
4 8 0 -2.2412 -0.0236
4 8 1 1.5398 0.0981
4 8 2 -0.1708 -0.1410
4 8 3 -1.6316 0.1313
4 8 4 3.3964 -0.0651
4 8 5 -4.5996 -0.0418
4 8 6 4.8827 0.1596
4 8 7 -4.2031 -0.2549
4 8 8 2.8459 0.3025
4 9 0 2.5120 -0.3269
4 9 1 -3.4936 0.3009
4 9 2 4.5268 -0.2020
4 9 3 -5.1305 0.0551
4 9 4 4.9634 0.1007
4 9 5 -3.9717 -0.2246
5 -11 0 -2.9555 -0.1222
5 -11 1 1.8809 0.1882
5 -11 2 -0.8116 -0.2226
5 -11 3 0.0876 0.2283
5 -11 4 0.1197 -0.2142
5 -11 5 0.1333 0.1927
5 -11 6 -0.6147 -0.1762
5 -10 0 1.5284 -0.0735
5 -10 1 -1.6307 -0.0078
5 -10 2 0.8750 0.0739
5 -10 3 0.5234 -0.1041
5 -10 4 -2.1100 0.0887
5 -10 5 3.3931 -0.0324
5 -10 6 -4.0407 -0.0465
5 -10 7 3.9857 0.1209
5 -10 8 -3.4041 -0.1643
5 -10 9 2.5972 0.1599
5 -9 0 1.6965 0.1112
5 -9 1 -0.0211 -0.1282
5 -9 2 -1.6200 0.1145
5 -9 3 2.6935 -0.0773
5 -9 4 -2.9184 0.0313
5 -9 5 2.3536 0.0053
5 -9 6 -1.3359 -0.0166
5 -9 7 0.3126 -0.0041
5 -9 8 0.3450 0.0504
5 -9 9 -0.4686 -0.1048
5 -9 10 0.1211 0.1442
5 -9 11 0.4683 -0.1504
5 -8 0 -4.9948 0.0843
5 -8 1 4.7007 -0.0361
5 -8 2 -3.4767 -0.0112
5 -8 3 1.6861 0.0451
5 -8 4 0.1381 -0.0572
5 -8 5 -1.5073 0.0463
5 -8 6 2.1464 -0.0196
5 -8 7 -2.0562 -0.0093
5 -8 8 1.4627 0.0254
5 -8 9 -0.6969 -0.0194
5 -8 10 0.0611 -0.0082
5 -8 11 0.2666 0.0465
5 -8 12 -0.2663 -0.0792
5 -7 0 -2.7711 -0.0322
5 -7 1 1.1505 0.0196
5 -7 2 -0.0577 -0.0047
5 -7 3 -0.1917 -0.0085
5 -7 4 -0.3643 0.0171
5 -7 5 1.3942 -0.0193
5 -7 6 -2.4409 0.0153
5 -7 7 3.1095 -0.0080
5 -7 8 -3.1956 0.0032
5 -7 9 2.7178 -0.0070
5 -7 10 -1.8641 0.0236
5 -7 11 0.8942 -0.0517
5 -7 12 -0.0419 0.0842
5 -7 13 -0.5506 -0.1100
5 -6 0 3.4171 -0.0030
5 -6 1 -2.1008 -0.0167
5 -6 2 0.2984 0.0297
5 -6 3 1.3039 -0.0338
5 -6 4 -2.1405 0.0298
5 -6 5 1.9875 -0.0214
5 -6 6 -1.0203 0.0137
5 -6 7 -0.2993 -0.0109
5 -6 8 1.4362 0.0136
5 -6 9 -1.9962 -0.0172
5 -6 10 1.8565 0.0138
5 -6 11 -1.1729 0.0041
5 -6 12 0.2809 -0.0389
5 -6 13 0.4578 0.0846
5 -6 14 -0.8000 -0.1283
5 -5 0 -3.5753 0.0694
5 -5 1 3.9248 -0.0569
5 -5 2 -2.9937 0.0360
5 -5 3 0.9120 -0.0119
5 -5 4 1.7773 -0.0096
5 -5 5 -4.3281 0.0240
5 -5 6 6.0608 -0.0301
5 -5 7 -6.5862 0.0307
5 -5 8 5.9068 -0.0317
5 -5 9 -4.3750 0.0389
5 -5 10 2.5412 -0.0541
5 -5 11 -0.9523 0.0730
5 -5 12 -0.0241 -0.0866
5 -5 13 0.2977 0.0851
5 -5 14 -0.0431 -0.0637
5 -4 0 -3.9351 -0.0010
5 -4 1 0.7039 0.0166
5 -4 2 2.2275 -0.0304
5 -4 3 -4.0909 0.0370
5 -4 4 4.4958 -0.0326
5 -4 5 -3.5184 0.0171
5 -4 6 1.6261 0.0062
5 -4 7 0.5123 -0.0323
5 -4 8 -2.2502 0.0574
5 -4 9 3.1461 -0.0806
5 -4 10 -3.0634 0.1039
5 -4 11 2.1700 -0.1300
5 -4 12 -0.8514 0.1589
5 -4 13 -0.4330 -0.1863
5 -4 14 1.3070 0.2042
5 -3 0 10.6194 -0.0665
5 -3 1 -10.3100 0.0530
5 -3 2 8.5173 -0.0296
5 -3 3 -5.8549 0.0021
5 -3 4 3.0700 0.0230
5 -3 5 -0.7791 -0.0402
5 -3 6 -0.6906 0.0461
5 -3 7 1.3207 -0.0405
5 -3 8 -1.3132 0.0252
5 -3 9 0.9614 -0.0033
5 -3 10 -0.5384 -0.0234
5 -3 11 0.2321 0.0542
5 -3 12 -0.1248 -0.0887
5 -3 13 0.2031 0.1252
5 -3 14 -0.3857 -0.1591
5 -2 0 1.3776 0.0069
5 -2 1 1.7923 -0.0271
5 -2 2 -3.7376 0.0372
5 -2 3 4.0347 -0.0329
5 -2 4 -2.8788 0.0153
5 -2 5 0.9232 0.0096
5 -2 6 1.0294 -0.0336
5 -2 7 -2.3360 0.0499
5 -2 8 2.7043 -0.0556
5 -2 9 -2.2182 0.0531
5 -2 10 1.2243 -0.0477
5 -2 11 -0.1533 0.0442
5 -2 12 -0.6452 -0.0442
5 -2 13 1.0026 0.0453
5 -2 14 -0.9459 -0.0427
5 -1 0 -14.5920 0.0492
5 -1 1 13.6441 -0.0282
5 -1 2 -11.6112 -0.0013
5 -1 3 9.2962 0.0305
5 -1 4 -7.4020 -0.0495
5 -1 5 6.2892 0.0507
5 -1 6 -5.9113 -0.0314
5 -1 7 5.9203 -0.0058
5 -1 8 -5.8703 0.0539
5 -1 9 5.4184 -0.1044
5 -1 10 -4.4470 0.1502
5 -1 11 3.0779 -0.1871
5 -1 12 -1.5942 0.2135
5 -1 13 0.3161 -0.2289
5 -1 14 0.5192 0.2321
5 0 0 -0.6804 -0.0289
5 0 1 -0.6602 0.0427
5 0 2 0.8263 -0.0440
5 0 3 0.1200 0.0305
5 0 4 -1.7189 -0.0044
5 0 5 3.3374 -0.0271
5 0 6 -4.4245 0.0540
5 0 7 4.6902 -0.0660
5 0 8 -4.1565 0.0561
5 0 9 3.0902 -0.0231
5 0 10 -1.8663 -0.0284
5 0 11 0.8258 0.0894
5 0 12 -0.1750 -0.1494
5 0 13 -0.0505 0.1990
5 0 14 -0.0402 -0.2311
5 1 0 3.7454 -0.0466
5 1 1 -2.2951 0.0285
5 1 2 1.2019 -0.0108
5 1 3 -0.8746 -0.0035
5 1 4 1.3343 0.0124
5 1 5 -2.2446 -0.0142
5 1 6 3.0955 0.0076
5 1 7 -3.4405 0.0081
5 1 8 3.0777 -0.0330
5 1 9 -2.1034 0.0653
5 1 10 0.8365 -0.1018
5 1 11 0.3356 0.1372
5 1 12 -1.1130 -0.1650
5 1 13 1.3790 0.1782
5 2 0 -6.9345 0.0605
5 2 1 7.0787 -0.0631
5 2 2 -6.0710 0.0490
5 2 3 4.4957 -0.0226
5 2 4 -3.0672 -0.0074
5 2 5 2.3303 0.0305
5 2 6 -2.4624 -0.0372
5 2 7 3.2470 0.0219
5 2 8 -4.2110 0.0158
5 2 9 4.8471 -0.0709
5 2 10 -4.8222 0.1345
5 2 11 4.0901 -0.1962
5 2 12 -2.8779 0.2464
5 2 13 1.5667 -0.2775
5 3 0 -0.7797 0.0183
5 3 1 0.0124 0.0056
5 3 2 -0.0553 -0.0263
5 3 3 1.1276 0.0368
5 3 4 -3.0151 -0.0318
5 3 5 5.1662 0.0103
5 3 6 -6.9161 0.0243
5 3 7 7.7394 -0.0640
5 3 8 -7.4302 0.0993
5 3 9 6.1491 -0.1217
5 3 10 -4.3333 0.1261
5 3 11 2.5196 -0.1123
5 3 12 -1.1522 0.0842
5 4 0 2.4985 -0.1339
5 4 1 -2.7026 0.1400
5 4 2 2.1828 -0.1206
5 4 3 -1.2455 0.0786
5 4 4 0.2805 -0.0255
5 4 5 0.3863 -0.0217
5 4 6 -0.5934 0.0450
5 4 7 0.3692 -0.0316
5 4 8 0.1114 -0.0206
5 4 9 -0.6110 0.1015
5 4 10 0.9199 -0.1917
5 4 11 -0.9236 0.2680
5 5 0 -2.1436 0.0156
5 5 1 1.7652 -0.0705
5 5 2 -1.1491 0.1130
5 5 3 0.3659 -0.1250
5 5 4 0.4316 0.0941
5 5 5 -1.0850 -0.0189
5 5 6 1.4974 -0.0886
5 5 7 -1.6619 0.2053
5 5 8 1.6422 -0.3029
5 5 9 -1.5242 0.3567
5 6 0 -0.2823 0.2084
5 6 1 0.9500 -0.2160
5 6 2 -1.6707 0.1663
5 6 3 2.3467 -0.0623
5 6 4 -2.8272 -0.0748
5 6 5 2.9569 0.2110
5 6 6 -2.6475 -0.3097
5 6 7 1.9330 0.3440
5 7 0 -0.6688 -0.0237
5 7 1 1.7008 0.1265
5 7 2 -2.7497 -0.2377
5 7 3 3.5075 0.3260
5 7 4 -3.7316 -0.3634
5 7 5 3.3436 0.3359
5 8 0 -1.4790 -0.2660
6 -9 0 3.2806 -0.4534
6 -9 1 -3.0897 0.3866
6 -9 2 2.7810 -0.2919
6 -9 3 -2.4861 0.1942
6 -9 4 2.2535 -0.1146
6 -9 5 -2.0512 0.0635
6 -8 0 -0.8578 0.1099
6 -8 1 1.6291 -0.1704
6 -8 2 -2.0468 0.1807
6 -8 3 2.1755 -0.1454
6 -8 4 -2.1490 0.0835
6 -8 5 2.0811 -0.0207
6 -8 6 -2.0123 -0.0214
6 -8 7 1.9119 0.0330
6 -7 0 -5.5654 0.2307
6 -7 1 5.7514 -0.1429
6 -7 2 -5.7362 0.0400
6 -7 3 5.6557 0.0411
6 -7 4 -5.5573 -0.0738
6 -7 5 5.4015 0.0515
6 -7 6 -5.1061 0.0114
6 -7 7 4.6029 -0.0874
6 -7 8 -3.8776 0.1481
6 -7 9 2.9826 -0.1754
6 -6 0 0.4397 -0.2089
6 -6 1 -0.0507 0.2363
6 -6 2 -0.4512 -0.1988
6 -6 3 0.8370 0.1099
6 -6 4 -0.9517 -0.0013
6 -6 5 0.7686 -0.0896
6 -6 6 -0.3782 0.1330
6 -6 7 -0.0689 -0.1179
6 -6 8 0.4278 0.0542
6 -6 9 -0.6055 0.0333
6 -6 10 0.5759 -0.1156
6 -5 0 3.2691 -0.0274
6 -5 1 -3.0080 -0.0649
6 -5 2 3.1998 0.1397
6 -5 3 -3.7655 -0.1702
6 -5 4 4.4480 0.1447
6 -5 5 -4.9419 -0.0709
6 -5 6 5.0221 -0.0278
6 -5 7 -4.6152 0.1208
6 -5 8 3.8013 -0.1821
6 -5 9 -2.7608 0.1985
6 -5 10 1.7031 -0.1719
6 -4 0 -1.7813 0.1372
6 -4 1 0.1710 -0.0978
6 -4 2 1.4630 0.0272
6 -4 3 -2.5416 0.0500
6 -4 4 2.7234 -0.1072
6 -4 5 -2.0027 0.1262
6 -4 6 0.6754 -0.1027
6 -4 7 0.7972 0.0476
6 -4 8 -1.9617 0.0194
6 -4 9 2.5179 -0.0779
6 -4 10 -2.3938 0.1146
6 -4 11 1.7371 -0.1260
6 -3 0 2.9867 -0.1289
6 -3 1 -3.9606 0.1464
6 -3 2 4.0124 -0.1219
6 -3 3 -3.1523 0.0621
6 -3 4 1.6445 0.0134
6 -3 5 0.0929 -0.0779
6 -3 6 -1.6187 0.1078
6 -3 7 2.5916 -0.0914
6 -3 8 -2.8562 0.0329
6 -3 9 2.4721 0.0499
6 -3 10 -1.6778 -0.1328
6 -3 11 0.7995 0.1946
6 -2 0 6.2292 0.0011
6 -2 1 -5.2929 -0.0752
6 -2 2 4.1263 0.1291
6 -2 3 -3.0210 -0.1445
6 -2 4 2.1802 0.1165
6 -2 5 -1.7038 -0.0552
6 -2 6 1.5937 -0.0174
6 -2 7 -1.7636 0.0758
6 -2 8 2.0570 -0.1004
6 -2 9 -2.2831 0.0844
6 -2 10 2.2738 -0.0352
6 -2 11 -1.9473 -0.0291
6 -1 0 1.8965 0.0874
6 -1 1 -1.6973 -0.0228
6 -1 2 1.4160 -0.0545
6 -1 3 -0.9812 0.1177
6 -1 4 0.4410 -0.1437
6 -1 5 0.0569 0.1205
6 -1 6 -0.3500 -0.0517
6 -1 7 0.3543 -0.0449
6 -1 8 -0.1111 0.1433
6 -1 9 -0.2378 -0.2184
6 -1 10 0.5252 0.2545
6 -1 11 -0.6391 -0.2488
6 0 0 5.0135 -0.1591
6 0 1 -4.7905 0.1755
6 0 2 3.9565 -0.1395
6 0 3 -2.6871 0.0616
6 0 4 1.3154 0.0320
6 0 5 -0.1804 -0.1083
6 0 6 -0.5035 0.1384
6 0 7 0.7034 -0.1078
6 0 8 -0.5429 0.0218
6 0 9 0.2215 0.0965
6 0 10 0.0736 -0.2146
6 1 0 1.6440 0.0346
6 1 1 -0.8226 -0.1123
6 1 2 0.3120 0.1569
6 1 3 -0.2748 -0.1507
6 1 4 0.6942 0.0908
6 1 5 -1.3954 0.0098
6 1 6 2.1267 -0.1255
6 1 7 -2.6586 0.2262
6 1 8 2.8545 -0.2862
6 1 9 -2.6947 0.2921
6 2 0 -5.4777 0.1663
6 2 1 5.2083 -0.0860
6 2 2 -4.4592 -0.0232
6 2 3 3.4017 0.1285
6 2 4 -2.2437 -0.1976
6 2 5 1.1602 0.2086
6 2 6 -0.2584 -0.1568
6 2 7 -0.4195 0.0550
6 2 8 0.8724 0.0700
6 3 0 0.3531 -0.2449
6 3 1 -0.4138 0.2766
6 3 2 0.0624 -0.2313
6 3 3 0.5926 0.1143
6 3 4 -1.3213 0.0474
6 3 5 1.8736 -0.2134
6 3 6 -2.0808 0.3421
6 3 7 1.9138 -0.4033
6 4 0 1.2889 -0.1109
6 4 1 -0.9639 -0.0229
6 4 2 0.5264 0.1769
6 4 3 -0.0916 -0.3120
6 4 4 -0.2453 0.3936
6 4 5 0.4415 -0.4018
6 5 0 -3.2935 0.4192
6 5 1 2.7961 -0.4417
6 5 2 -2.0755 0.4041
6 5 3 1.2678 -0.3103
7 -6 0 1.0213 0.1357
7 -5 0 2.6427 -0.1145
7 -5 1 -2.8411 0.1042
7 -5 2 2.8552 -0.0656
7 -5 3 -2.7032 0.0275
7 -4 0 -0.0585 -0.1382
7 -4 1 -0.5700 0.0784
7 -4 2 0.9800 -0.0458
7 -4 3 -1.1600 0.0351
7 -4 4 1.1786 -0.0314
7 -3 0 -0.9230 0.1120
7 -3 1 0.9091 -0.1174
7 -3 2 -0.9229 0.1177
7 -3 3 0.8715 -0.1197
7 -3 4 -0.6999 0.1224
7 -3 5 0.4192 -0.1186
7 -2 0 -1.7234 0.0660
7 -2 1 2.0441 -0.0201
7 -2 2 -2.0873 -0.0252
7 -2 3 1.7880 0.0740
7 -2 4 -1.1845 -0.1262
7 -1 0 -2.2637 -0.2434
7 -1 1 1.9897 0.2706
7 -1 2 -1.7348 -0.2747
7 -1 3 1.4652 0.2519
7 -1 4 -1.1391 -0.2017
7 0 0 2.3369 -0.0136
7 0 1 -2.0953 -0.0901
7 0 2 1.6638 0.2013
7 0 3 -1.2008 -0.2969
7 1 0 1.8804 0.3841
0 0 0 0.0 0.0
;
_shelx_fab_checksum              38293
_olex2_date_sample_data_collection 2023-12-06
_olex2_date_sample_submission    2023-12-05
_olex2_exptl_crystal_mounting_method 
'Frozen on a Mitegen cryoloop using Paretone oil.'
_olex2_submission_special_instructions 'No special instructions were received'


# start Validation Reply Form
_vrf_THETM01_mo_rc108_0m_a       
;
PROBLEM: The value of sine(theta_max)/wavelength is less than 0.550
RESPONSE: Weak scatterer. This was the best data possible after several recrystallizations and data collection attempts. The struture is in agreement with other data we have collected for this sample.
;
# end Validation Reply Form
